# Supplementary material for: High diversity of mosquito vectors in Cambodian primary schools and consequences for arbovirus transmission
Source: PLoS One. 2020 Jun 5;15(6):e0233669. doi: 10.1371/journal.pone.0233669 (PMC7274438; doi:10.1371/journal.pone.0233669)
Supplement: S1 Data — (XLSX) [file pone.0233669.s001.xlsx]

## Sheet: Supporting data
school	dvpt	village	commune	district	province	pagoda	trap	trapID	month	scient_name	number
1. Punley	rural	Punley Phsar	Anh Cheurm	Tboung Khmum	Tboung Khmum	pagoda	LT	19LT	May	Empty Empty	0
1. Punley	rural	Punley Phsar	Anh Cheurm	Tboung Khmum	Tboung Khmum	pagoda	LT	19LT	May	Aedes aegypti	0
1. Punley	rural	Punley Phsar	Anh Cheurm	Tboung Khmum	Tboung Khmum	pagoda	BG	1BG	May	Culex quinquefasciatus	3
1. Punley	rural	Punley Phsar	Anh Cheurm	Tboung Khmum	Tboung Khmum	pagoda	BG	1BG	May	Culex quinquefasciatus	16
1. Punley	rural	Punley Phsar	Anh Cheurm	Tboung Khmum	Tboung Khmum	pagoda	BG	1BG	May	Culex quinquefasciatus	20
1. Punley	rural	Punley Phsar	Anh Cheurm	Tboung Khmum	Tboung Khmum	pagoda	BG	1BG	May	Culex quinquefasciatus	17
1. Punley	rural	Punley Phsar	Anh Cheurm	Tboung Khmum	Tboung Khmum	pagoda	BG	1BG	May	Aedes albopictus	1
1. Punley	rural	Punley Phsar	Anh Cheurm	Tboung Khmum	Tboung Khmum	pagoda	BG	1BG	May	Anopheles sp	1
1. Punley	rural	Punley Phsar	Anh Cheurm	Tboung Khmum	Tboung Khmum	pagoda	BG	1BG	May	Culex brevipalpis	1
1. Punley	rural	Punley Phsar	Anh Cheurm	Tboung Khmum	Tboung Khmum	pagoda	BG	1BG	May	Aedes aegypti	0
1. Punley	rural	Punley Phsar	Anh Cheurm	Tboung Khmum	Tboung Khmum	pagoda	LT	2LT	May	Aedes sp	1
1. Punley	rural	Punley Phsar	Anh Cheurm	Tboung Khmum	Tboung Khmum	pagoda	LT	2LT	May	Culex vishnui.g	8
1. Punley	rural	Punley Phsar	Anh Cheurm	Tboung Khmum	Tboung Khmum	pagoda	LT	2LT	May	Culex vishnui.g	4
1. Punley	rural	Punley Phsar	Anh Cheurm	Tboung Khmum	Tboung Khmum	pagoda	LT	2LT	May	Culex gelidus	1
1. Punley	rural	Punley Phsar	Anh Cheurm	Tboung Khmum	Tboung Khmum	pagoda	LT	2LT	May	Culex quinquefasciatus	7
1. Punley	rural	Punley Phsar	Anh Cheurm	Tboung Khmum	Tboung Khmum	pagoda	LT	2LT	May	Culex quinquefasciatus	1
1. Punley	rural	Punley Phsar	Anh Cheurm	Tboung Khmum	Tboung Khmum	pagoda	LT	2LT	May	Culex tritaeniorhynchus	2
1. Punley	rural	Punley Phsar	Anh Cheurm	Tboung Khmum	Tboung Khmum	pagoda	LT	2LT	May	Aedes aegypti	1
1. Punley	rural	Punley Phsar	Anh Cheurm	Tboung Khmum	Tboung Khmum	pagoda	LT	2LT	May	Mansonia uniformis	22
1. Punley	rural	Punley Phsar	Anh Cheurm	Tboung Khmum	Tboung Khmum	pagoda	LT	2LT	May	Mansonia uniformis	3
1. Punley	rural	Punley Phsar	Anh Cheurm	Tboung Khmum	Tboung Khmum	pagoda	LT	2LT	May	Aedes lineatopennis	1
1. Punley	rural	Punley Phsar	Anh Cheurm	Tboung Khmum	Tboung Khmum	pagoda	LT	2LT	May	Aedes aegypti	0
1. Punley	rural	Punley Phsar	Anh Cheurm	Tboung Khmum	Tboung Khmum	pagoda	BG	2BG	May	Culex vishnui.g	4
1. Punley	rural	Punley Phsar	Anh Cheurm	Tboung Khmum	Tboung Khmum	pagoda	BG	2BG	May	Culex quinquefasciatus	30
1. Punley	rural	Punley Phsar	Anh Cheurm	Tboung Khmum	Tboung Khmum	pagoda	BG	2BG	May	Culex quinquefasciatus	30
1. Punley	rural	Punley Phsar	Anh Cheurm	Tboung Khmum	Tboung Khmum	pagoda	BG	2BG	May	Culex quinquefasciatus	16
1. Punley	rural	Punley Phsar	Anh Cheurm	Tboung Khmum	Tboung Khmum	pagoda	BG	2BG	May	Culex quinquefasciatus	11
1. Punley	rural	Punley Phsar	Anh Cheurm	Tboung Khmum	Tboung Khmum	pagoda	BG	2BG	May	Culex quinquefasciatus	1
1. Punley	rural	Punley Phsar	Anh Cheurm	Tboung Khmum	Tboung Khmum	pagoda	BG	2BG	May	Aedes aegypti	1
1. Punley	rural	Punley Phsar	Anh Cheurm	Tboung Khmum	Tboung Khmum	pagoda	LT	5LT	May	Aedes lineatopennis	1
1. Punley	rural	Punley Phsar	Anh Cheurm	Tboung Khmum	Tboung Khmum	pagoda	LT	5LT	May	Culex vishnui.g	4
1. Punley	rural	Punley Phsar	Anh Cheurm	Tboung Khmum	Tboung Khmum	pagoda	LT	5LT	May	Culex vishnui.g	12
1. Punley	rural	Punley Phsar	Anh Cheurm	Tboung Khmum	Tboung Khmum	pagoda	LT	5LT	May	Culex tritaeniorhynchus	1
1. Punley	rural	Punley Phsar	Anh Cheurm	Tboung Khmum	Tboung Khmum	pagoda	LT	5LT	May	Culex gelidus	1
1. Punley	rural	Punley Phsar	Anh Cheurm	Tboung Khmum	Tboung Khmum	pagoda	LT	5LT	May	Culex gelidus	1
1. Punley	rural	Punley Phsar	Anh Cheurm	Tboung Khmum	Tboung Khmum	pagoda	LT	5LT	May	Culex quinquefasciatus	22
1. Punley	rural	Punley Phsar	Anh Cheurm	Tboung Khmum	Tboung Khmum	pagoda	LT	5LT	May	Culex quinquefasciatus	2
1. Punley	rural	Punley Phsar	Anh Cheurm	Tboung Khmum	Tboung Khmum	pagoda	LT	5LT	May	Culex tritaeniorhynchus	3
1. Punley	rural	Punley Phsar	Anh Cheurm	Tboung Khmum	Tboung Khmum	pagoda	LT	5LT	May	Culex vishnui.g	3
1. Punley	rural	Punley Phsar	Anh Cheurm	Tboung Khmum	Tboung Khmum	pagoda	LT	5LT	May	Anopheles sp	4
1. Punley	rural	Punley Phsar	Anh Cheurm	Tboung Khmum	Tboung Khmum	pagoda	LT	5LT	May	Mansonia uniformis	9
1. Punley	rural	Punley Phsar	Anh Cheurm	Tboung Khmum	Tboung Khmum	pagoda	LT	5LT	May	Mansonia uniformis	1
1. Punley	rural	Punley Phsar	Anh Cheurm	Tboung Khmum	Tboung Khmum	pagoda	LT	5LT	May	Aedes albopictus	2
1. Punley	rural	Punley Phsar	Anh Cheurm	Tboung Khmum	Tboung Khmum	pagoda	LT	5LT	May	Anopheles indefinitus	1
1. Punley	rural	Punley Phsar	Anh Cheurm	Tboung Khmum	Tboung Khmum	pagoda	LT	5LT	May	Aedes aegypti	0
1. Punley	rural	Punley Phsar	Anh Cheurm	Tboung Khmum	Tboung Khmum	pagoda	BG	3BG	May	Culex vishnui.g	1
1. Punley	rural	Punley Phsar	Anh Cheurm	Tboung Khmum	Tboung Khmum	pagoda	BG	3BG	May	Culex quinquefasciatus	30
1. Punley	rural	Punley Phsar	Anh Cheurm	Tboung Khmum	Tboung Khmum	pagoda	BG	3BG	May	Culex quinquefasciatus	30
1. Punley	rural	Punley Phsar	Anh Cheurm	Tboung Khmum	Tboung Khmum	pagoda	BG	3BG	May	Culex quinquefasciatus	21
1. Punley	rural	Punley Phsar	Anh Cheurm	Tboung Khmum	Tboung Khmum	pagoda	BG	3BG	May	Culex quinquefasciatus	18
1. Punley	rural	Punley Phsar	Anh Cheurm	Tboung Khmum	Tboung Khmum	pagoda	BG	3BG	May	Culex quinquefasciatus	18
1. Punley	rural	Punley Phsar	Anh Cheurm	Tboung Khmum	Tboung Khmum	pagoda	BG	3BG	May	Anopheles sp	1
1. Punley	rural	Punley Phsar	Anh Cheurm	Tboung Khmum	Tboung Khmum	pagoda	BG	3BG	May	Anopheles indefinitus	3
1. Punley	rural	Punley Phsar	Anh Cheurm	Tboung Khmum	Tboung Khmum	pagoda	BG	3BG	May	Aedes aegypti	1
2. AngKor Chey	peri	Ankor Chey	Sraslab	Tboung Khmum	Tboung Khmum	no pagoda	LT	4LT	May	Culex vishnui.g	1
2. AngKor Chey	peri	Ankor Chey	Sraslab	Tboung Khmum	Tboung Khmum	no pagoda	LT	4LT	May	Culex quinquefasciatus	1
2. AngKor Chey	peri	Ankor Chey	Sraslab	Tboung Khmum	Tboung Khmum	no pagoda	LT	4LT	May	Anopheles sp	1
2. AngKor Chey	peri	Ankor Chey	Sraslab	Tboung Khmum	Tboung Khmum	no pagoda	LT	4LT	May	Mansonia uniformis	1
2. AngKor Chey	peri	Ankor Chey	Sraslab	Tboung Khmum	Tboung Khmum	no pagoda	LT	4LT	May	Aedes aegypti	0
2. AngKor Chey	peri	Ankor Chey	Sraslab	Tboung Khmum	Tboung Khmum	no pagoda	BG	4BG	May	Culex quinquefasciatus	1
2. AngKor Chey	peri	Ankor Chey	Sraslab	Tboung Khmum	Tboung Khmum	no pagoda	BG	4BG	May	Culex quinquefasciatus	1
2. AngKor Chey	peri	Ankor Chey	Sraslab	Tboung Khmum	Tboung Khmum	no pagoda	BG	4BG	May	Aedes albopictus	1
2. AngKor Chey	peri	Ankor Chey	Sraslab	Tboung Khmum	Tboung Khmum	no pagoda	BG	4BG	May	Aedes aegypti	1
2. AngKor Chey	peri	Ankor Chey	Sraslab	Tboung Khmum	Tboung Khmum	no pagoda	LT	10LT	May	Culex vishnui.g	3
2. AngKor Chey	peri	Ankor Chey	Sraslab	Tboung Khmum	Tboung Khmum	no pagoda	LT	10LT	May	Culex vishnui.g	6
2. AngKor Chey	peri	Ankor Chey	Sraslab	Tboung Khmum	Tboung Khmum	no pagoda	LT	10LT	May	Culex tritaeniorhynchus	2
2. AngKor Chey	peri	Ankor Chey	Sraslab	Tboung Khmum	Tboung Khmum	no pagoda	LT	10LT	May	Culex gelidus	1
2. AngKor Chey	peri	Ankor Chey	Sraslab	Tboung Khmum	Tboung Khmum	no pagoda	LT	10LT	May	Culex quinquefasciatus	2
2. AngKor Chey	peri	Ankor Chey	Sraslab	Tboung Khmum	Tboung Khmum	no pagoda	LT	10LT	May	Mansonia uniformis	5
2. AngKor Chey	peri	Ankor Chey	Sraslab	Tboung Khmum	Tboung Khmum	no pagoda	LT	10LT	May	Mansonia uniformis	1
2. AngKor Chey	peri	Ankor Chey	Sraslab	Tboung Khmum	Tboung Khmum	no pagoda	LT	10LT	May	Aedes aegypti	1
2. AngKor Chey	peri	Ankor Chey	Sraslab	Tboung Khmum	Tboung Khmum	no pagoda	LT	10LT	May	Aedes aegypti	1
2. AngKor Chey	peri	Ankor Chey	Sraslab	Tboung Khmum	Tboung Khmum	no pagoda	BG	5BG	May	Culex quinquefasciatus	1
2. AngKor Chey	peri	Ankor Chey	Sraslab	Tboung Khmum	Tboung Khmum	no pagoda	BG	5BG	May	Aedes aegypti	2
2. AngKor Chey	peri	Ankor Chey	Sraslab	Tboung Khmum	Tboung Khmum	no pagoda	LT	8LT	May	Culex bitaeniorhynchus	1
2. AngKor Chey	peri	Ankor Chey	Sraslab	Tboung Khmum	Tboung Khmum	no pagoda	LT	8LT	May	Culex vishnui.g	7
2. AngKor Chey	peri	Ankor Chey	Sraslab	Tboung Khmum	Tboung Khmum	no pagoda	LT	8LT	May	Culex tritaeniorhynchus	1
2. AngKor Chey	peri	Ankor Chey	Sraslab	Tboung Khmum	Tboung Khmum	no pagoda	LT	8LT	May	Culex quinquefasciatus	1
2. AngKor Chey	peri	Ankor Chey	Sraslab	Tboung Khmum	Tboung Khmum	no pagoda	LT	8LT	May	Culex nigropunctatus	2
2. AngKor Chey	peri	Ankor Chey	Sraslab	Tboung Khmum	Tboung Khmum	no pagoda	LT	8LT	May	Culex tritaeniorhynchus	2
2. AngKor Chey	peri	Ankor Chey	Sraslab	Tboung Khmum	Tboung Khmum	no pagoda	LT	8LT	May	Anopheles sp	2
2. AngKor Chey	peri	Ankor Chey	Sraslab	Tboung Khmum	Tboung Khmum	no pagoda	LT	8LT	May	Mansonia uniformis	2
2. AngKor Chey	peri	Ankor Chey	Sraslab	Tboung Khmum	Tboung Khmum	no pagoda	LT	8LT	May	Mansonia uniformis	9
2. AngKor Chey	peri	Ankor Chey	Sraslab	Tboung Khmum	Tboung Khmum	no pagoda	LT	8LT	May	Aedes aegypti	0
2. AngKor Chey	peri	Ankor Chey	Sraslab	Tboung Khmum	Tboung Khmum	no pagoda	BG	6BG	May	Culex quinquefasciatus	1
2. AngKor Chey	peri	Ankor Chey	Sraslab	Tboung Khmum	Tboung Khmum	no pagoda	BG	6BG	May	Aedes aegypti	0
3. Steung Penh	rural	Stueng Penh	Chikor	Tboung Khmum	Tboung Khmum	no pagoda	LT	11LT	May	Culex vishnui.g	2
3. Steung Penh	rural	Stueng Penh	Chikor	Tboung Khmum	Tboung Khmum	no pagoda	LT	11LT	May	Culex vishnui.g	21
3. Steung Penh	rural	Stueng Penh	Chikor	Tboung Khmum	Tboung Khmum	no pagoda	LT	11LT	May	Culex tritaeniorhynchus	1
3. Steung Penh	rural	Stueng Penh	Chikor	Tboung Khmum	Tboung Khmum	no pagoda	LT	11LT	May	Culex brevipalpis	20
3. Steung Penh	rural	Stueng Penh	Chikor	Tboung Khmum	Tboung Khmum	no pagoda	LT	11LT	May	Culex vishnui.g	2
3. Steung Penh	rural	Stueng Penh	Chikor	Tboung Khmum	Tboung Khmum	no pagoda	LT	11LT	May	Culex brevipalpis	2
3. Steung Penh	rural	Stueng Penh	Chikor	Tboung Khmum	Tboung Khmum	no pagoda	LT	11LT	May	Culex brevipalpis	1
3. Steung Penh	rural	Stueng Penh	Chikor	Tboung Khmum	Tboung Khmum	no pagoda	LT	11LT	May	Culex brevipalpis	29
3. Steung Penh	rural	Stueng Penh	Chikor	Tboung Khmum	Tboung Khmum	no pagoda	LT	11LT	May	Culex brevipalpis	1
3. Steung Penh	rural	Stueng Penh	Chikor	Tboung Khmum	Tboung Khmum	no pagoda	LT	11LT	May	Anopheles indefinitus	2
3. Steung Penh	rural	Stueng Penh	Chikor	Tboung Khmum	Tboung Khmum	no pagoda	LT	11LT	May	Aedes aegypti	1
3. Steung Penh	rural	Stueng Penh	Chikor	Tboung Khmum	Tboung Khmum	no pagoda	LT	11LT	May	Coquillettidia crassipes	1
3. Steung Penh	rural	Stueng Penh	Chikor	Tboung Khmum	Tboung Khmum	no pagoda	LT	11LT	May	Coquillettidia crassipes	1
3. Steung Penh	rural	Stueng Penh	Chikor	Tboung Khmum	Tboung Khmum	no pagoda	LT	11LT	May	Culex brevipalpis	8
3. Steung Penh	rural	Stueng Penh	Chikor	Tboung Khmum	Tboung Khmum	no pagoda	LT	11LT	May	Culex brevipalpis	1
3. Steung Penh	rural	Stueng Penh	Chikor	Tboung Khmum	Tboung Khmum	no pagoda	LT	11LT	May	Anopheles indefinitus	1
3. Steung Penh	rural	Stueng Penh	Chikor	Tboung Khmum	Tboung Khmum	no pagoda	BG	7BG	May	Culex brevipalpis	20
3. Steung Penh	rural	Stueng Penh	Chikor	Tboung Khmum	Tboung Khmum	no pagoda	BG	7BG	May	Culex quinquefasciatus	1
3. Steung Penh	rural	Stueng Penh	Chikor	Tboung Khmum	Tboung Khmum	no pagoda	BG	7BG	May	Aedes aegypti	7
3. Steung Penh	rural	Stueng Penh	Chikor	Tboung Khmum	Tboung Khmum	no pagoda	BG	7BG	May	Aedes aegypti	8
3. Steung Penh	rural	Stueng Penh	Chikor	Tboung Khmum	Tboung Khmum	no pagoda	BG	7BG	May	Culex brevipalpis	1
3. Steung Penh	rural	Stueng Penh	Chikor	Tboung Khmum	Tboung Khmum	no pagoda	BG	7BG	May	Culex quinquefasciatus	3
3. Steung Penh	rural	Stueng Penh	Chikor	Tboung Khmum	Tboung Khmum	no pagoda	LT	9LT	May	Empty Empty	0
3. Steung Penh	rural	Stueng Penh	Chikor	Tboung Khmum	Tboung Khmum	no pagoda	LT	9LT	May	Aedes aegypti	0
3. Steung Penh	rural	Stueng Penh	Chikor	Tboung Khmum	Tboung Khmum	no pagoda	BG	8BG	May	Coquillettidia crassipes	1
3. Steung Penh	rural	Stueng Penh	Chikor	Tboung Khmum	Tboung Khmum	no pagoda	BG	8BG	May	Anopheles indefinitus	2
3. Steung Penh	rural	Stueng Penh	Chikor	Tboung Khmum	Tboung Khmum	no pagoda	BG	8BG	May	Aedes aegypti	2
3. Steung Penh	rural	Stueng Penh	Chikor	Tboung Khmum	Tboung Khmum	no pagoda	BG	8BG	May	Aedes aegypti	8
3. Steung Penh	rural	Stueng Penh	Chikor	Tboung Khmum	Tboung Khmum	no pagoda	BG	8BG	May	Culex brevipalpis	9
3. Steung Penh	rural	Stueng Penh	Chikor	Tboung Khmum	Tboung Khmum	no pagoda	BG	8BG	May	Anopheles indefinitus	1
4. Samrong Borei	rural	Riev	Moung Riev	Tboung Khmum	Tboung Khmum	no pagoda	LT	7LT	May	Culex vishnui.g	9
4. Samrong Borei	rural	Riev	Moung Riev	Tboung Khmum	Tboung Khmum	no pagoda	LT	7LT	May	Culex quinquefasciatus	1
4. Samrong Borei	rural	Riev	Moung Riev	Tboung Khmum	Tboung Khmum	no pagoda	LT	7LT	May	Anopheles indefinitus	4
4. Samrong Borei	rural	Riev	Moung Riev	Tboung Khmum	Tboung Khmum	no pagoda	LT	7LT	May	Mansonia uniformis	3
4. Samrong Borei	rural	Riev	Moung Riev	Tboung Khmum	Tboung Khmum	no pagoda	LT	7LT	May	Mansonia uniformis	1
4. Samrong Borei	rural	Riev	Moung Riev	Tboung Khmum	Tboung Khmum	no pagoda	LT	7LT	May	Aedes aegypti	1
4. Samrong Borei	rural	Riev	Moung Riev	Tboung Khmum	Tboung Khmum	no pagoda	LT	7LT	May	Aedes aegypti	3
4. Samrong Borei	rural	Riev	Moung Riev	Tboung Khmum	Tboung Khmum	no pagoda	LT	7LT	May	Coquillettidia crassipes	1
4. Samrong Borei	rural	Riev	Moung Riev	Tboung Khmum	Tboung Khmum	no pagoda	LT	7LT	May	Culex brevipalpis	1
4. Samrong Borei	rural	Riev	Moung Riev	Tboung Khmum	Tboung Khmum	no pagoda	LT	7LT	May	Culex brevipalpis	20
4. Samrong Borei	rural	Riev	Moung Riev	Tboung Khmum	Tboung Khmum	no pagoda	LT	7LT	May	Culex sp1	2
4. Samrong Borei	rural	Riev	Moung Riev	Tboung Khmum	Tboung Khmum	no pagoda	LT	7LT	May	Culex vishnui.g	1
4. Samrong Borei	rural	Riev	Moung Riev	Tboung Khmum	Tboung Khmum	no pagoda	LT	7LT	May	Culex quinquefasciatus	1
4. Samrong Borei	rural	Riev	Moung Riev	Tboung Khmum	Tboung Khmum	no pagoda	BG	9BG	May	Culex vishnui.g	1
4. Samrong Borei	rural	Riev	Moung Riev	Tboung Khmum	Tboung Khmum	no pagoda	BG	9BG	May	Aedes aegypti	10
4. Samrong Borei	rural	Riev	Moung Riev	Tboung Khmum	Tboung Khmum	no pagoda	BG	9BG	May	Aedes aegypti	5
4. Samrong Borei	rural	Riev	Moung Riev	Tboung Khmum	Tboung Khmum	no pagoda	BG	9BG	May	Aedes aegypti	2
4. Samrong Borei	rural	Riev	Moung Riev	Tboung Khmum	Tboung Khmum	no pagoda	LT	12LT	May	Culex brevipalpis	7
4. Samrong Borei	rural	Riev	Moung Riev	Tboung Khmum	Tboung Khmum	no pagoda	LT	12LT	May	Culex brevipalpis	1
4. Samrong Borei	rural	Riev	Moung Riev	Tboung Khmum	Tboung Khmum	no pagoda	LT	12LT	May	Culex vishnui.g	3
4. Samrong Borei	rural	Riev	Moung Riev	Tboung Khmum	Tboung Khmum	no pagoda	LT	12LT	May	Culex vishnui.g	1
4. Samrong Borei	rural	Riev	Moung Riev	Tboung Khmum	Tboung Khmum	no pagoda	LT	12LT	May	Anopheles indefinitus	4
4. Samrong Borei	rural	Riev	Moung Riev	Tboung Khmum	Tboung Khmum	no pagoda	LT	12LT	May	Anopheles indefinitus	1
4. Samrong Borei	rural	Riev	Moung Riev	Tboung Khmum	Tboung Khmum	no pagoda	LT	12LT	May	Armigeres subalbatus	1
4. Samrong Borei	rural	Riev	Moung Riev	Tboung Khmum	Tboung Khmum	no pagoda	LT	12LT	May	Mansonia uniformis	1
4. Samrong Borei	rural	Riev	Moung Riev	Tboung Khmum	Tboung Khmum	no pagoda	LT	12LT	May	Aedes aegypti	1
4. Samrong Borei	rural	Riev	Moung Riev	Tboung Khmum	Tboung Khmum	no pagoda	LT	12LT	May	Aedes aegypti	4
4. Samrong Borei	rural	Riev	Moung Riev	Tboung Khmum	Tboung Khmum	no pagoda	LT	12LT	May	Aedes sp	1
4. Samrong Borei	rural	Riev	Moung Riev	Tboung Khmum	Tboung Khmum	no pagoda	BG	10BG	May	Culex quinquefasciatus	1
4. Samrong Borei	rural	Riev	Moung Riev	Tboung Khmum	Tboung Khmum	no pagoda	BG	10BG	May	Aedes aegypti	0
4. Samrong Borei	rural	Riev	Moung Riev	Tboung Khmum	Tboung Khmum	no pagoda	LT	14LT	May	Culex vishnui.g	10
4. Samrong Borei	rural	Riev	Moung Riev	Tboung Khmum	Tboung Khmum	no pagoda	LT	14LT	May	Culex quinquefasciatus	2
4. Samrong Borei	rural	Riev	Moung Riev	Tboung Khmum	Tboung Khmum	no pagoda	LT	14LT	May	Culex brevipalpis	1
4. Samrong Borei	rural	Riev	Moung Riev	Tboung Khmum	Tboung Khmum	no pagoda	LT	14LT	May	Anopheles indefinitus	2
4. Samrong Borei	rural	Riev	Moung Riev	Tboung Khmum	Tboung Khmum	no pagoda	LT	14LT	May	Mansonia uniformis	2
4. Samrong Borei	rural	Riev	Moung Riev	Tboung Khmum	Tboung Khmum	no pagoda	LT	14LT	May	Culex brevipalpis	1
4. Samrong Borei	rural	Riev	Moung Riev	Tboung Khmum	Tboung Khmum	no pagoda	LT	14LT	May	Aedes aegypti	0
4. Samrong Borei	rural	Riev	Moung Riev	Tboung Khmum	Tboung Khmum	no pagoda	BG	11BG	May	Culex brevipalpis	1
4. Samrong Borei	rural	Riev	Moung Riev	Tboung Khmum	Tboung Khmum	no pagoda	BG	11BG	May	Culex quinquefasciatus	1
4. Samrong Borei	rural	Riev	Moung Riev	Tboung Khmum	Tboung Khmum	no pagoda	BG	11BG	May	Aedes aegypti	2
5.Toul Vihear	peri	Toul Vihear	Chiro Pir	Tboung Khmum	Tboung Khmum	no pagoda	LT	10LT	May	Aedes sp	1
5.Toul Vihear	peri	Toul Vihear	Chiro Pir	Tboung Khmum	Tboung Khmum	no pagoda	LT	10LT	May	Aedes aegypti	1
5.Toul Vihear	peri	Toul Vihear	Chiro Pir	Tboung Khmum	Tboung Khmum	no pagoda	BG	12BG	May	Culex quinquefasciatus	4
5.Toul Vihear	peri	Toul Vihear	Chiro Pir	Tboung Khmum	Tboung Khmum	no pagoda	BG	12BG	May	Culex quinquefasciatus	1
5.Toul Vihear	peri	Toul Vihear	Chiro Pir	Tboung Khmum	Tboung Khmum	no pagoda	BG	12BG	May	Anopheles indefinitus	1
5.Toul Vihear	peri	Toul Vihear	Chiro Pir	Tboung Khmum	Tboung Khmum	no pagoda	BG	12BG	May	Culex brevipalpis	1
5.Toul Vihear	peri	Toul Vihear	Chiro Pir	Tboung Khmum	Tboung Khmum	no pagoda	BG	12BG	May	Aedes aegypti	0
5.Toul Vihear	peri	Toul Vihear	Chiro Pir	Tboung Khmum	Tboung Khmum	no pagoda	LT	16LT	May	Culex vishnui.g	3
5.Toul Vihear	peri	Toul Vihear	Chiro Pir	Tboung Khmum	Tboung Khmum	no pagoda	LT	16LT	May	Culex vishnui.g	1
5.Toul Vihear	peri	Toul Vihear	Chiro Pir	Tboung Khmum	Tboung Khmum	no pagoda	LT	16LT	May	Culex quinquefasciatus	2
5.Toul Vihear	peri	Toul Vihear	Chiro Pir	Tboung Khmum	Tboung Khmum	no pagoda	LT	16LT	May	Culex gelidus	2
5.Toul Vihear	peri	Toul Vihear	Chiro Pir	Tboung Khmum	Tboung Khmum	no pagoda	LT	16LT	May	Culex fuscocephala	1
5.Toul Vihear	peri	Toul Vihear	Chiro Pir	Tboung Khmum	Tboung Khmum	no pagoda	LT	16LT	May	Aedes albopictus	3
5.Toul Vihear	peri	Toul Vihear	Chiro Pir	Tboung Khmum	Tboung Khmum	no pagoda	LT	16LT	May	Anopheles indefinitus	14
5.Toul Vihear	peri	Toul Vihear	Chiro Pir	Tboung Khmum	Tboung Khmum	no pagoda	LT	16LT	May	Aedes sp	6
5.Toul Vihear	peri	Toul Vihear	Chiro Pir	Tboung Khmum	Tboung Khmum	no pagoda	LT	16LT	May	Culex brevipalpis	1
5.Toul Vihear	peri	Toul Vihear	Chiro Pir	Tboung Khmum	Tboung Khmum	no pagoda	LT	16LT	May	Culex tritaeniorhynchus	2
5.Toul Vihear	peri	Toul Vihear	Chiro Pir	Tboung Khmum	Tboung Khmum	no pagoda	LT	16LT	May	Culex tritaeniorhynchus	2
5.Toul Vihear	peri	Toul Vihear	Chiro Pir	Tboung Khmum	Tboung Khmum	no pagoda	LT	16LT	May	Anopheles indefinitus	20
5.Toul Vihear	peri	Toul Vihear	Chiro Pir	Tboung Khmum	Tboung Khmum	no pagoda	LT	16LT	May	Anopheles indefinitus	16
5.Toul Vihear	peri	Toul Vihear	Chiro Pir	Tboung Khmum	Tboung Khmum	no pagoda	LT	16LT	May	Mansonia uniformis	1
5.Toul Vihear	peri	Toul Vihear	Chiro Pir	Tboung Khmum	Tboung Khmum	no pagoda	LT	16LT	May	Mansonia annulifera	1
5.Toul Vihear	peri	Toul Vihear	Chiro Pir	Tboung Khmum	Tboung Khmum	no pagoda	LT	16LT	May	Aedes albopictus	1
5.Toul Vihear	peri	Toul Vihear	Chiro Pir	Tboung Khmum	Tboung Khmum	no pagoda	LT	16LT	May	Aedes aegypti	0
5.Toul Vihear	peri	Toul Vihear	Chiro Pir	Tboung Khmum	Tboung Khmum	no pagoda	BG	13BG	May	Aedes aegypti	1
5.Toul Vihear	peri	Toul Vihear	Chiro Pir	Tboung Khmum	Tboung Khmum	no pagoda	BG	13BG	May	Anopheles indefinitus	1
5.Toul Vihear	peri	Toul Vihear	Chiro Pir	Tboung Khmum	Tboung Khmum	no pagoda	LT	9LT	May	Anopheles nitidus	1
5.Toul Vihear	peri	Toul Vihear	Chiro Pir	Tboung Khmum	Tboung Khmum	no pagoda	LT	9LT	May	Anopheles indefinitus	4
5.Toul Vihear	peri	Toul Vihear	Chiro Pir	Tboung Khmum	Tboung Khmum	no pagoda	LT	9LT	May	Anopheles indefinitus	1
5.Toul Vihear	peri	Toul Vihear	Chiro Pir	Tboung Khmum	Tboung Khmum	no pagoda	LT	9LT	May	Culex vishnui.g	2
5.Toul Vihear	peri	Toul Vihear	Chiro Pir	Tboung Khmum	Tboung Khmum	no pagoda	LT	9LT	May	Culex vishnui.g	1
5.Toul Vihear	peri	Toul Vihear	Chiro Pir	Tboung Khmum	Tboung Khmum	no pagoda	LT	9LT	May	Aedes sp	1
5.Toul Vihear	peri	Toul Vihear	Chiro Pir	Tboung Khmum	Tboung Khmum	no pagoda	LT	9LT	May	Aedes sp	5
5.Toul Vihear	peri	Toul Vihear	Chiro Pir	Tboung Khmum	Tboung Khmum	no pagoda	LT	9LT	May	Culex sp	1
5.Toul Vihear	peri	Toul Vihear	Chiro Pir	Tboung Khmum	Tboung Khmum	no pagoda	LT	9LT	May	Culex quinquefasciatus	1
5.Toul Vihear	peri	Toul Vihear	Chiro Pir	Tboung Khmum	Tboung Khmum	no pagoda	LT	9LT	May	Culex tritaeniorhynchus	1
5.Toul Vihear	peri	Toul Vihear	Chiro Pir	Tboung Khmum	Tboung Khmum	no pagoda	LT	9LT	May	Culex gelidus	1
5.Toul Vihear	peri	Toul Vihear	Chiro Pir	Tboung Khmum	Tboung Khmum	no pagoda	LT	9LT	May	Culex bitaeniorhynchus	1
5.Toul Vihear	peri	Toul Vihear	Chiro Pir	Tboung Khmum	Tboung Khmum	no pagoda	LT	9LT	May	Culex brevipalpis	1
5.Toul Vihear	peri	Toul Vihear	Chiro Pir	Tboung Khmum	Tboung Khmum	no pagoda	LT	9LT	May	Culex bitaeniorhynchus	1
5.Toul Vihear	peri	Toul Vihear	Chiro Pir	Tboung Khmum	Tboung Khmum	no pagoda	LT	9LT	May	Culex brevipalpis	1
5.Toul Vihear	peri	Toul Vihear	Chiro Pir	Tboung Khmum	Tboung Khmum	no pagoda	LT	9LT	May	Aedes aegypti	0
5.Toul Vihear	peri	Toul Vihear	Chiro Pir	Tboung Khmum	Tboung Khmum	no pagoda	BG	14BG	May	Aedes aegypti	2
5.Toul Vihear	peri	Toul Vihear	Chiro Pir	Tboung Khmum	Tboung Khmum	no pagoda	BG	14BG	May	Aedes albopictus	5
5.Toul Vihear	peri	Toul Vihear	Chiro Pir	Tboung Khmum	Tboung Khmum	no pagoda	BG	14BG	May	Anopheles indefinitus	7
5.Toul Vihear	peri	Toul Vihear	Chiro Pir	Tboung Khmum	Tboung Khmum	no pagoda	BG	14BG	May	Anopheles indefinitus	6
5.Toul Vihear	peri	Toul Vihear	Chiro Pir	Tboung Khmum	Tboung Khmum	no pagoda	BG	14BG	May	Anopheles indefinitus	6
6.Koh Pen	rural	Koh Pen Kha	Koh Mitt	Kampong Siem	Kampong Cham	no pagoda	LT	14LT	May	Aedes aegypti	1
6.Koh Pen	rural	Koh Pen Kha	Koh Mitt	Kampong Siem	Kampong Cham	no pagoda	LT	14LT	May	Aedes albopictus	1
6.Koh Pen	rural	Koh Pen Kha	Koh Mitt	Kampong Siem	Kampong Cham	no pagoda	LT	14LT	May	Culex vishnui.g	1
6.Koh Pen	rural	Koh Pen Kha	Koh Mitt	Kampong Siem	Kampong Cham	no pagoda	LT	14LT	May	Culex vishnui.g	1
6.Koh Pen	rural	Koh Pen Kha	Koh Mitt	Kampong Siem	Kampong Cham	no pagoda	LT	14LT	May	Aedes albopictus	1
6.Koh Pen	rural	Koh Pen Kha	Koh Mitt	Kampong Siem	Kampong Cham	no pagoda	LT	14LT	May	Aedes sp	2
6.Koh Pen	rural	Koh Pen Kha	Koh Mitt	Kampong Siem	Kampong Cham	no pagoda	LT	14LT	May	Culex brevipalpis	1
6.Koh Pen	rural	Koh Pen Kha	Koh Mitt	Kampong Siem	Kampong Cham	no pagoda	BG	15BG	May	Empty Empty	0
6.Koh Pen	rural	Koh Pen Kha	Koh Mitt	Kampong Siem	Kampong Cham	no pagoda	BG	15BG	May	Aedes aegypti	0
6.Koh Pen	rural	Koh Pen Kha	Koh Mitt	Kampong Siem	Kampong Cham	no pagoda	LT	7LT	May	Culex fuscocephala	1
6.Koh Pen	rural	Koh Pen Kha	Koh Mitt	Kampong Siem	Kampong Cham	no pagoda	LT	7LT	May	Culex vishnui.g	2
6.Koh Pen	rural	Koh Pen Kha	Koh Mitt	Kampong Siem	Kampong Cham	no pagoda	LT	7LT	May	Culex vishnui.g	2
6.Koh Pen	rural	Koh Pen Kha	Koh Mitt	Kampong Siem	Kampong Cham	no pagoda	LT	7LT	May	Culex quinquefasciatus	1
6.Koh Pen	rural	Koh Pen Kha	Koh Mitt	Kampong Siem	Kampong Cham	no pagoda	LT	7LT	May	Anopheles indefinitus	1
6.Koh Pen	rural	Koh Pen Kha	Koh Mitt	Kampong Siem	Kampong Cham	no pagoda	LT	7LT	May	Aedes albopictus	2
6.Koh Pen	rural	Koh Pen Kha	Koh Mitt	Kampong Siem	Kampong Cham	no pagoda	LT	7LT	May	Armigeres subalbatus	1
6.Koh Pen	rural	Koh Pen Kha	Koh Mitt	Kampong Siem	Kampong Cham	no pagoda	LT	7LT	May	Culex brevipalpis	1
6.Koh Pen	rural	Koh Pen Kha	Koh Mitt	Kampong Siem	Kampong Cham	no pagoda	LT	7LT	May	Culex sp1	1
6.Koh Pen	rural	Koh Pen Kha	Koh Mitt	Kampong Siem	Kampong Cham	no pagoda	LT	7LT	May	Aedes aegypti	1
6.Koh Pen	rural	Koh Pen Kha	Koh Mitt	Kampong Siem	Kampong Cham	no pagoda	LT	7LT	May	Aedes aegypti	0
6.Koh Pen	rural	Koh Pen Kha	Koh Mitt	Kampong Siem	Kampong Cham	no pagoda	BG	16BG	May	Aedes aegypti	1
6.Koh Pen	rural	Koh Pen Kha	Koh Mitt	Kampong Siem	Kampong Cham	no pagoda	BG	16BG	May	Aedes aegypti	1
6.Koh Pen	rural	Koh Pen Kha	Koh Mitt	Kampong Siem	Kampong Cham	no pagoda	BG	16BG	May	Culex brevipalpis	1
6.Koh Pen	rural	Koh Pen Kha	Koh Mitt	Kampong Siem	Kampong Cham	no pagoda	LT	19LT	May	Aedes sp	1
6.Koh Pen	rural	Koh Pen Kha	Koh Mitt	Kampong Siem	Kampong Cham	no pagoda	LT	19LT	May	Aedes aegypti	1
6.Koh Pen	rural	Koh Pen Kha	Koh Mitt	Kampong Siem	Kampong Cham	no pagoda	LT	19LT	May	Aedes aegypti	2
6.Koh Pen	rural	Koh Pen Kha	Koh Mitt	Kampong Siem	Kampong Cham	no pagoda	LT	19LT	May	Culex vishnui.g	2
6.Koh Pen	rural	Koh Pen Kha	Koh Mitt	Kampong Siem	Kampong Cham	no pagoda	LT	19LT	May	Culex brevipalpis	2
6.Koh Pen	rural	Koh Pen Kha	Koh Mitt	Kampong Siem	Kampong Cham	no pagoda	BG	17BG	May	Aedes aegypti	1
6.Koh Pen	rural	Koh Pen Kha	Koh Mitt	Kampong Siem	Kampong Cham	no pagoda	BG	17BG	May	Aedes sp	2
6.Koh Pen	rural	Koh Pen Kha	Koh Mitt	Kampong Siem	Kampong Cham	no pagoda	BG	17BG	May	Aedes aegypti	1
7.Angkor	urban	Ampil Leu	Ampil Leu	Kampong Siem	Kampong Cham	no pagoda	LT	11LT	May	Culex quinquefasciatus	11
7.Angkor	urban	Ampil Leu	Ampil Leu	Kampong Siem	Kampong Cham	no pagoda	LT	11LT	May	Culex quinquefasciatus	4
7.Angkor	urban	Ampil Leu	Ampil Leu	Kampong Siem	Kampong Cham	no pagoda	LT	11LT	May	Culex brevipalpis	2
7.Angkor	urban	Ampil Leu	Ampil Leu	Kampong Siem	Kampong Cham	no pagoda	LT	11LT	May	Culex vishnui.g	1
7.Angkor	urban	Ampil Leu	Ampil Leu	Kampong Siem	Kampong Cham	no pagoda	LT	11LT	May	Mimomyia sp	1
7.Angkor	urban	Ampil Leu	Ampil Leu	Kampong Siem	Kampong Cham	no pagoda	LT	11LT	May	Aedes albopictus	1
7.Angkor	urban	Ampil Leu	Ampil Leu	Kampong Siem	Kampong Cham	no pagoda	LT	11LT	May	Aedes albopictus	1
7.Angkor	urban	Ampil Leu	Ampil Leu	Kampong Siem	Kampong Cham	no pagoda	LT	11LT	May	Anopheles indefinitus	3
7.Angkor	urban	Ampil Leu	Ampil Leu	Kampong Siem	Kampong Cham	no pagoda	LT	11LT	May	Aedes sp	1
7.Angkor	urban	Ampil Leu	Ampil Leu	Kampong Siem	Kampong Cham	no pagoda	LT	11LT	May	Aedes aegypti	0
7.Angkor	urban	Ampil Leu	Ampil Leu	Kampong Siem	Kampong Cham	no pagoda	BG	18BG	May	Culex quinquefasciatus	1
7.Angkor	urban	Ampil Leu	Ampil Leu	Kampong Siem	Kampong Cham	no pagoda	BG	18BG	May	Culex quinquefasciatus	1
7.Angkor	urban	Ampil Leu	Ampil Leu	Kampong Siem	Kampong Cham	no pagoda	BG	18BG	May	Aedes aegypti	0
7.Angkor	urban	Ampil Leu	Ampil Leu	Kampong Siem	Kampong Cham	no pagoda	LT	12LT	May	Culex vishnui.g	1
7.Angkor	urban	Ampil Leu	Ampil Leu	Kampong Siem	Kampong Cham	no pagoda	LT	12LT	May	Culex quinquefasciatus	3
7.Angkor	urban	Ampil Leu	Ampil Leu	Kampong Siem	Kampong Cham	no pagoda	LT	12LT	May	Culex quinquefasciatus	2
7.Angkor	urban	Ampil Leu	Ampil Leu	Kampong Siem	Kampong Cham	no pagoda	LT	12LT	May	Anopheles sp	1
7.Angkor	urban	Ampil Leu	Ampil Leu	Kampong Siem	Kampong Cham	no pagoda	LT	12LT	May	Anopheles tessellatus	1
7.Angkor	urban	Ampil Leu	Ampil Leu	Kampong Siem	Kampong Cham	no pagoda	LT	12LT	May	Aedes albopictus	1
7.Angkor	urban	Ampil Leu	Ampil Leu	Kampong Siem	Kampong Cham	no pagoda	LT	12LT	May	Aedes aegypti	2
7.Angkor	urban	Ampil Leu	Ampil Leu	Kampong Siem	Kampong Cham	no pagoda	LT	12LT	May	Lutzia fuscana	1
7.Angkor	urban	Ampil Leu	Ampil Leu	Kampong Siem	Kampong Cham	no pagoda	LT	12LT	May	Culex tritaeniorhynchus	1
7.Angkor	urban	Ampil Leu	Ampil Leu	Kampong Siem	Kampong Cham	no pagoda	LT	12LT	May	Culex brevipalpis	1
7.Angkor	urban	Ampil Leu	Ampil Leu	Kampong Siem	Kampong Cham	no pagoda	BG	19BG	May	Aedes aegypti	1
7.Angkor	urban	Ampil Leu	Ampil Leu	Kampong Siem	Kampong Cham	no pagoda	BG	19BG	May	Anopheles indefinitus	1
7.Angkor	urban	Ampil Leu	Ampil Leu	Kampong Siem	Kampong Cham	no pagoda	BG	19BG	May	Culex quinquefasciatus	7
7.Angkor	urban	Ampil Leu	Ampil Leu	Kampong Siem	Kampong Cham	no pagoda	BG	19BG	May	Culex quinquefasciatus	2
7.Angkor	urban	Ampil Leu	Ampil Leu	Kampong Siem	Kampong Cham	no pagoda	BG	19BG	May	Aedes albopictus	1
7.Angkor	urban	Ampil Leu	Ampil Leu	Kampong Siem	Kampong Cham	no pagoda	LT	3LT	May	Culex vishnui.g	6
7.Angkor	urban	Ampil Leu	Ampil Leu	Kampong Siem	Kampong Cham	no pagoda	LT	3LT	May	Culex vishnui.g	1
7.Angkor	urban	Ampil Leu	Ampil Leu	Kampong Siem	Kampong Cham	no pagoda	LT	3LT	May	Culex quinquefasciatus	6
7.Angkor	urban	Ampil Leu	Ampil Leu	Kampong Siem	Kampong Cham	no pagoda	LT	3LT	May	Culex quinquefasciatus	1
7.Angkor	urban	Ampil Leu	Ampil Leu	Kampong Siem	Kampong Cham	no pagoda	LT	3LT	May	Anopheles sp	1
7.Angkor	urban	Ampil Leu	Ampil Leu	Kampong Siem	Kampong Cham	no pagoda	LT	3LT	May	Aedes albopictus	1
7.Angkor	urban	Ampil Leu	Ampil Leu	Kampong Siem	Kampong Cham	no pagoda	LT	3LT	May	Mansonia uniformis	1
7.Angkor	urban	Ampil Leu	Ampil Leu	Kampong Siem	Kampong Cham	no pagoda	LT	3LT	May	Aedes sp	1
7.Angkor	urban	Ampil Leu	Ampil Leu	Kampong Siem	Kampong Cham	no pagoda	LT	3LT	May	Culex quinquefasciatus	15
7.Angkor	urban	Ampil Leu	Ampil Leu	Kampong Siem	Kampong Cham	no pagoda	LT	3LT	May	Aedes sp	9
7.Angkor	urban	Ampil Leu	Ampil Leu	Kampong Siem	Kampong Cham	no pagoda	LT	3LT	May	Culex gelidus	1
7.Angkor	urban	Ampil Leu	Ampil Leu	Kampong Siem	Kampong Cham	no pagoda	LT	3LT	May	Culex tritaeniorhynchus	2
7.Angkor	urban	Ampil Leu	Ampil Leu	Kampong Siem	Kampong Cham	no pagoda	LT	3LT	May	Aedes aegypti	1
7.Angkor	urban	Ampil Leu	Ampil Leu	Kampong Siem	Kampong Cham	no pagoda	LT	3LT	May	Aedes albopictus	2
7.Angkor	urban	Ampil Leu	Ampil Leu	Kampong Siem	Kampong Cham	no pagoda	LT	3LT	May	Anopheles indefinitus	2
7.Angkor	urban	Ampil Leu	Ampil Leu	Kampong Siem	Kampong Cham	no pagoda	LT	3LT	May	Anopheles campestris	2
7.Angkor	urban	Ampil Leu	Ampil Leu	Kampong Siem	Kampong Cham	no pagoda	LT	3LT	May	Anopheles sp	1
7.Angkor	urban	Ampil Leu	Ampil Leu	Kampong Siem	Kampong Cham	no pagoda	LT	3LT	May	Culex brevipalpis	1
7.Angkor	urban	Ampil Leu	Ampil Leu	Kampong Siem	Kampong Cham	no pagoda	LT	3LT	May	Aedes aegypti	3
7.Angkor	urban	Ampil Leu	Ampil Leu	Kampong Siem	Kampong Cham	no pagoda	LT	3LT	May	Anopheles indefinitus	2
7.Angkor	urban	Ampil Leu	Ampil Leu	Kampong Siem	Kampong Cham	no pagoda	LT	3LT	May	Culex sp2	1
7.Angkor	urban	Ampil Leu	Ampil Leu	Kampong Siem	Kampong Cham	no pagoda	BG	20BG	May	Culex quinquefasciatus	3
7.Angkor	urban	Ampil Leu	Ampil Leu	Kampong Siem	Kampong Cham	no pagoda	BG	20BG	May	Aedes aegypti	0
8.Prek Kak	peri	Prek Kak	Prek Kak	Stung Trang	Kampong Cham	no pagoda	LT	19LT	May	Anopheles indefinitus	1
8.Prek Kak	peri	Prek Kak	Prek Kak	Stung Trang	Kampong Cham	no pagoda	LT	19LT	May	Anopheles sp	2
8.Prek Kak	peri	Prek Kak	Prek Kak	Stung Trang	Kampong Cham	no pagoda	LT	19LT	May	Culex brevipalpis	1
8.Prek Kak	peri	Prek Kak	Prek Kak	Stung Trang	Kampong Cham	no pagoda	LT	19LT	May	Aedes albopictus	1
8.Prek Kak	peri	Prek Kak	Prek Kak	Stung Trang	Kampong Cham	no pagoda	LT	19LT	May	Aedes albopictus	1
8.Prek Kak	peri	Prek Kak	Prek Kak	Stung Trang	Kampong Cham	no pagoda	LT	19LT	May	Culex fuscocephala	2
8.Prek Kak	peri	Prek Kak	Prek Kak	Stung Trang	Kampong Cham	no pagoda	LT	19LT	May	Culex fuscocephala	1
8.Prek Kak	peri	Prek Kak	Prek Kak	Stung Trang	Kampong Cham	no pagoda	LT	19LT	May	Aedes aegypti	4
8.Prek Kak	peri	Prek Kak	Prek Kak	Stung Trang	Kampong Cham	no pagoda	LT	19LT	May	Aedes aegypti	1
8.Prek Kak	peri	Prek Kak	Prek Kak	Stung Trang	Kampong Cham	no pagoda	LT	19LT	May	Anopheles indefinitus	1
8.Prek Kak	peri	Prek Kak	Prek Kak	Stung Trang	Kampong Cham	no pagoda	LT	19LT	May	Culex vishnui.g	1
8.Prek Kak	peri	Prek Kak	Prek Kak	Stung Trang	Kampong Cham	no pagoda	LT	19LT	May	Armigeres subalbatus	3
8.Prek Kak	peri	Prek Kak	Prek Kak	Stung Trang	Kampong Cham	no pagoda	LT	19LT	May	Armigeres subalbatus	1
8.Prek Kak	peri	Prek Kak	Prek Kak	Stung Trang	Kampong Cham	no pagoda	LT	19LT	May	Anopheles indefinitus	2
8.Prek Kak	peri	Prek Kak	Prek Kak	Stung Trang	Kampong Cham	no pagoda	LT	19LT	May	Aedes albopictus	1
8.Prek Kak	peri	Prek Kak	Prek Kak	Stung Trang	Kampong Cham	no pagoda	BG	21BG	May	Aedes sp	1
8.Prek Kak	peri	Prek Kak	Prek Kak	Stung Trang	Kampong Cham	no pagoda	BG	21BG	May	Aedes aegypti	1
8.Prek Kak	peri	Prek Kak	Prek Kak	Stung Trang	Kampong Cham	no pagoda	BG	21BG	May	Armigeres subalbatus	1
8.Prek Kak	peri	Prek Kak	Prek Kak	Stung Trang	Kampong Cham	no pagoda	BG	21BG	May	Culex quinquefasciatus	1
8.Prek Kak	peri	Prek Kak	Prek Kak	Stung Trang	Kampong Cham	no pagoda	LT	3LT	May	Culex brevipalpis	4
8.Prek Kak	peri	Prek Kak	Prek Kak	Stung Trang	Kampong Cham	no pagoda	LT	3LT	May	Culex sp	1
8.Prek Kak	peri	Prek Kak	Prek Kak	Stung Trang	Kampong Cham	no pagoda	LT	3LT	May	Culex gelidus	1
8.Prek Kak	peri	Prek Kak	Prek Kak	Stung Trang	Kampong Cham	no pagoda	LT	3LT	May	Culex gelidus	1
8.Prek Kak	peri	Prek Kak	Prek Kak	Stung Trang	Kampong Cham	no pagoda	LT	3LT	May	Armigeres subalbatus	5
8.Prek Kak	peri	Prek Kak	Prek Kak	Stung Trang	Kampong Cham	no pagoda	LT	3LT	May	Armigeres subalbatus	1
8.Prek Kak	peri	Prek Kak	Prek Kak	Stung Trang	Kampong Cham	no pagoda	LT	3LT	May	Armigeres subalbatus	1
8.Prek Kak	peri	Prek Kak	Prek Kak	Stung Trang	Kampong Cham	no pagoda	LT	3LT	May	Uranotaenia rampae	1
8.Prek Kak	peri	Prek Kak	Prek Kak	Stung Trang	Kampong Cham	no pagoda	LT	3LT	May	Uranotaenia rampae	1
8.Prek Kak	peri	Prek Kak	Prek Kak	Stung Trang	Kampong Cham	no pagoda	LT	3LT	May	Culex vishnui.g	3
8.Prek Kak	peri	Prek Kak	Prek Kak	Stung Trang	Kampong Cham	no pagoda	LT	3LT	May	Culex vishnui.g	1
8.Prek Kak	peri	Prek Kak	Prek Kak	Stung Trang	Kampong Cham	no pagoda	LT	3LT	May	Anopheles indefinitus	2
8.Prek Kak	peri	Prek Kak	Prek Kak	Stung Trang	Kampong Cham	no pagoda	LT	3LT	May	Anopheles indefinitus	2
8.Prek Kak	peri	Prek Kak	Prek Kak	Stung Trang	Kampong Cham	no pagoda	LT	3LT	May	Culex tritaeniorhynchus	2
8.Prek Kak	peri	Prek Kak	Prek Kak	Stung Trang	Kampong Cham	no pagoda	LT	3LT	May	Mansonia sp	1
8.Prek Kak	peri	Prek Kak	Prek Kak	Stung Trang	Kampong Cham	no pagoda	LT	3LT	May	Aedes albopictus	1
8.Prek Kak	peri	Prek Kak	Prek Kak	Stung Trang	Kampong Cham	no pagoda	LT	3LT	May	Aedes sp	1
8.Prek Kak	peri	Prek Kak	Prek Kak	Stung Trang	Kampong Cham	no pagoda	LT	3LT	May	Aedes aegypti	0
8.Prek Kak	peri	Prek Kak	Prek Kak	Stung Trang	Kampong Cham	no pagoda	BG	22BG	May	Aedes aegypti	1
8.Prek Kak	peri	Prek Kak	Prek Kak	Stung Trang	Kampong Cham	no pagoda	LT	7LT	May	Aedeomyia catasticta	2
8.Prek Kak	peri	Prek Kak	Prek Kak	Stung Trang	Kampong Cham	no pagoda	LT	7LT	May	Armigeres subalbatus	2
8.Prek Kak	peri	Prek Kak	Prek Kak	Stung Trang	Kampong Cham	no pagoda	LT	7LT	May	Aedes aegypti	1
8.Prek Kak	peri	Prek Kak	Prek Kak	Stung Trang	Kampong Cham	no pagoda	LT	7LT	May	Mansonia uniformis	1
8.Prek Kak	peri	Prek Kak	Prek Kak	Stung Trang	Kampong Cham	no pagoda	LT	7LT	May	Anopheles indefinitus	1
8.Prek Kak	peri	Prek Kak	Prek Kak	Stung Trang	Kampong Cham	no pagoda	LT	7LT	May	Culex brevipalpis	2
8.Prek Kak	peri	Prek Kak	Prek Kak	Stung Trang	Kampong Cham	no pagoda	LT	7LT	May	Culex brevipalpis	2
8.Prek Kak	peri	Prek Kak	Prek Kak	Stung Trang	Kampong Cham	no pagoda	LT	7LT	May	Mansonia annulifera	1
8.Prek Kak	peri	Prek Kak	Prek Kak	Stung Trang	Kampong Cham	no pagoda	LT	7LT	May	Aedes albopictus	1
8.Prek Kak	peri	Prek Kak	Prek Kak	Stung Trang	Kampong Cham	no pagoda	LT	7LT	May	Aedes albopictus	1
8.Prek Kak	peri	Prek Kak	Prek Kak	Stung Trang	Kampong Cham	no pagoda	LT	7LT	May	Uranotaenia rampae	1
8.Prek Kak	peri	Prek Kak	Prek Kak	Stung Trang	Kampong Cham	no pagoda	LT	7LT	May	Anopheles indefinitus	1
8.Prek Kak	peri	Prek Kak	Prek Kak	Stung Trang	Kampong Cham	no pagoda	LT	7LT	May	Culex gelidus	1
8.Prek Kak	peri	Prek Kak	Prek Kak	Stung Trang	Kampong Cham	no pagoda	LT	7LT	May	Anopheles indefinitus	1
8.Prek Kak	peri	Prek Kak	Prek Kak	Stung Trang	Kampong Cham	no pagoda	LT	7LT	May	Anopheles indefinitus	2
8.Prek Kak	peri	Prek Kak	Prek Kak	Stung Trang	Kampong Cham	no pagoda	BG	23BG	May	Culex quinquefasciatus	1
8.Prek Kak	peri	Prek Kak	Prek Kak	Stung Trang	Kampong Cham	no pagoda	BG	23BG	May	Culex quinquefasciatus	1
8.Prek Kak	peri	Prek Kak	Prek Kak	Stung Trang	Kampong Cham	no pagoda	BG	23BG	May	Aedes aegypti	1
9.Hann Chey	peri	Mona Her	Hannchey	Kampong Siem	Kampong Cham	no pagoda	LT	9LT	May	Culex quinquefasciatus	1
9.Hann Chey	peri	Mona Her	Hannchey	Kampong Siem	Kampong Cham	no pagoda	LT	9LT	May	Culex quinquefasciatus	2
9.Hann Chey	peri	Mona Her	Hannchey	Kampong Siem	Kampong Cham	no pagoda	LT	9LT	May	Aedes aegypti	1
9.Hann Chey	peri	Mona Her	Hannchey	Kampong Siem	Kampong Cham	no pagoda	LT	9LT	May	Aedes aegypti	1
9.Hann Chey	peri	Mona Her	Hannchey	Kampong Siem	Kampong Cham	no pagoda	LT	9LT	May	Culex tritaeniorhynchus	1
9.Hann Chey	peri	Mona Her	Hannchey	Kampong Siem	Kampong Cham	no pagoda	LT	9LT	May	Culex tritaeniorhynchus	1
9.Hann Chey	peri	Mona Her	Hannchey	Kampong Siem	Kampong Cham	no pagoda	LT	9LT	May	Mansonia uniformis	3
9.Hann Chey	peri	Mona Her	Hannchey	Kampong Siem	Kampong Cham	no pagoda	LT	9LT	May	Coquillettidia crassipes	1
9.Hann Chey	peri	Mona Her	Hannchey	Kampong Siem	Kampong Cham	no pagoda	LT	9LT	May	Culex brevipalpis	2
9.Hann Chey	peri	Mona Her	Hannchey	Kampong Siem	Kampong Cham	no pagoda	LT	9LT	May	Culex brevipalpis	2
9.Hann Chey	peri	Mona Her	Hannchey	Kampong Siem	Kampong Cham	no pagoda	BG	24BG	May	Culex quinquefasciatus	1
9.Hann Chey	peri	Mona Her	Hannchey	Kampong Siem	Kampong Cham	no pagoda	BG	24BG	May	Culex vishnui.g	1
9.Hann Chey	peri	Mona Her	Hannchey	Kampong Siem	Kampong Cham	no pagoda	BG	24BG	May	Aedes aegypti	5
9.Hann Chey	peri	Mona Her	Hannchey	Kampong Siem	Kampong Cham	no pagoda	BG	24BG	May	Culex quinquefasciatus	3
9.Hann Chey	peri	Mona Her	Hannchey	Kampong Siem	Kampong Cham	no pagoda	BG	24BG	May	Culex quinquefasciatus	1
9.Hann Chey	peri	Mona Her	Hannchey	Kampong Siem	Kampong Cham	no pagoda	BG	24BG	May	Culex brevipalpis	1
9.Hann Chey	peri	Mona Her	Hannchey	Kampong Siem	Kampong Cham	no pagoda	LT	14LT	May	Culex tritaeniorhynchus	2
9.Hann Chey	peri	Mona Her	Hannchey	Kampong Siem	Kampong Cham	no pagoda	LT	14LT	May	Culex tritaeniorhynchus	2
9.Hann Chey	peri	Mona Her	Hannchey	Kampong Siem	Kampong Cham	no pagoda	LT	14LT	May	Mansonia uniformis	4
9.Hann Chey	peri	Mona Her	Hannchey	Kampong Siem	Kampong Cham	no pagoda	LT	14LT	May	Anopheles indefinitus	3
9.Hann Chey	peri	Mona Her	Hannchey	Kampong Siem	Kampong Cham	no pagoda	LT	14LT	May	Anopheles indefinitus	7
9.Hann Chey	peri	Mona Her	Hannchey	Kampong Siem	Kampong Cham	no pagoda	LT	14LT	May	Culex quinquefasciatus	3
9.Hann Chey	peri	Mona Her	Hannchey	Kampong Siem	Kampong Cham	no pagoda	LT	14LT	May	Culex quinquefasciatus	1
9.Hann Chey	peri	Mona Her	Hannchey	Kampong Siem	Kampong Cham	no pagoda	LT	14LT	May	Culex brevipalpis	2
9.Hann Chey	peri	Mona Her	Hannchey	Kampong Siem	Kampong Cham	no pagoda	LT	14LT	May	Aedes aegypti	0
9.Hann Chey	peri	Mona Her	Hannchey	Kampong Siem	Kampong Cham	no pagoda	BG	25BG	May	Aedes aegypti	2
9.Hann Chey	peri	Mona Her	Hannchey	Kampong Siem	Kampong Cham	no pagoda	BG	25BG	May	Culex quinquefasciatus	1
9.Hann Chey	peri	Mona Her	Hannchey	Kampong Siem	Kampong Cham	no pagoda	BG	25BG	May	Culex quinquefasciatus	3
9.Hann Chey	peri	Mona Her	Hannchey	Kampong Siem	Kampong Cham	no pagoda	LT	12LT	May	Mansonia uniformis	18
9.Hann Chey	peri	Mona Her	Hannchey	Kampong Siem	Kampong Cham	no pagoda	LT	12LT	May	Culex vishnui.g	3
9.Hann Chey	peri	Mona Her	Hannchey	Kampong Siem	Kampong Cham	no pagoda	LT	12LT	May	Aedeomyia catasticta	1
9.Hann Chey	peri	Mona Her	Hannchey	Kampong Siem	Kampong Cham	no pagoda	LT	12LT	May	Aedes aegypti	2
9.Hann Chey	peri	Mona Her	Hannchey	Kampong Siem	Kampong Cham	no pagoda	LT	12LT	May	Anopheles indefinitus	1
9.Hann Chey	peri	Mona Her	Hannchey	Kampong Siem	Kampong Cham	no pagoda	LT	12LT	May	Culex brevipalpis	1
9.Hann Chey	peri	Mona Her	Hannchey	Kampong Siem	Kampong Cham	no pagoda	LT	12LT	May	Anopheles indefinitus	3
9.Hann Chey	peri	Mona Her	Hannchey	Kampong Siem	Kampong Cham	no pagoda	LT	12LT	May	Aedes aegypti	1
9.Hann Chey	peri	Mona Her	Hannchey	Kampong Siem	Kampong Cham	no pagoda	LT	12LT	May	Culex quinquefasciatus	1
9.Hann Chey	peri	Mona Her	Hannchey	Kampong Siem	Kampong Cham	no pagoda	BG	26BG	May	Culex tritaeniorhynchus	6
9.Hann Chey	peri	Mona Her	Hannchey	Kampong Siem	Kampong Cham	no pagoda	BG	26BG	May	Aedes aegypti	2
9.Hann Chey	peri	Mona Her	Hannchey	Kampong Siem	Kampong Cham	no pagoda	BG	26BG	May	Culex quinquefasciatus	3
10.Rumchek	peri	Chheu Teal Srot Kraom	Rumchek	Kampong Siem	Kampong Cham	pagoda	LT	10LT	May	Empty Empty	0
10.Rumchek	peri	Chheu Teal Srot Kraom	Rumchek	Kampong Siem	Kampong Cham	pagoda	BG	27BG	May	Culex quinquefasciatus	2
10.Rumchek	peri	Chheu Teal Srot Kraom	Rumchek	Kampong Siem	Kampong Cham	pagoda	BG	27BG	May	Culex quinquefasciatus	1
10.Rumchek	peri	Chheu Teal Srot Kraom	Rumchek	Kampong Siem	Kampong Cham	pagoda	BG	27BG	May	Aedes albopictus	2
10.Rumchek	peri	Chheu Teal Srot Kraom	Rumchek	Kampong Siem	Kampong Cham	pagoda	BG	27BG	May	Aedes albopictus	1
10.Rumchek	peri	Chheu Teal Srot Kraom	Rumchek	Kampong Siem	Kampong Cham	pagoda	BG	27BG	May	Culex quinquefasciatus	1
10.Rumchek	peri	Chheu Teal Srot Kraom	Rumchek	Kampong Siem	Kampong Cham	pagoda	BG	27BG	May	Culex brevipalpis	1
10.Rumchek	peri	Chheu Teal Srot Kraom	Rumchek	Kampong Siem	Kampong Cham	pagoda	BG	27BG	May	Aedes aegypti	2
10.Rumchek	peri	Chheu Teal Srot Kraom	Rumchek	Kampong Siem	Kampong Cham	pagoda	LT	11LT	May	Anopheles indefinitus	4
10.Rumchek	peri	Chheu Teal Srot Kraom	Rumchek	Kampong Siem	Kampong Cham	pagoda	LT	11LT	May	Anopheles indefinitus	1
10.Rumchek	peri	Chheu Teal Srot Kraom	Rumchek	Kampong Siem	Kampong Cham	pagoda	LT	11LT	May	Anopheles barbumbrosus	1
10.Rumchek	peri	Chheu Teal Srot Kraom	Rumchek	Kampong Siem	Kampong Cham	pagoda	LT	11LT	May	Aedeomyia catasticta	1
10.Rumchek	peri	Chheu Teal Srot Kraom	Rumchek	Kampong Siem	Kampong Cham	pagoda	LT	11LT	May	Mansonia uniformis	1
10.Rumchek	peri	Chheu Teal Srot Kraom	Rumchek	Kampong Siem	Kampong Cham	pagoda	LT	11LT	May	Culex vishnui.g	2
10.Rumchek	peri	Chheu Teal Srot Kraom	Rumchek	Kampong Siem	Kampong Cham	pagoda	LT	11LT	May	Mansonia uniformis	11
10.Rumchek	peri	Chheu Teal Srot Kraom	Rumchek	Kampong Siem	Kampong Cham	pagoda	LT	11LT	May	Aedes aegypti	1
10.Rumchek	peri	Chheu Teal Srot Kraom	Rumchek	Kampong Siem	Kampong Cham	pagoda	LT	11LT	May	Aedes albopictus	1
10.Rumchek	peri	Chheu Teal Srot Kraom	Rumchek	Kampong Siem	Kampong Cham	pagoda	LT	11LT	May	Anopheles indefinitus	1
10.Rumchek	peri	Chheu Teal Srot Kraom	Rumchek	Kampong Siem	Kampong Cham	pagoda	LT	11LT	May	Anopheles barbumbrosus	1
10.Rumchek	peri	Chheu Teal Srot Kraom	Rumchek	Kampong Siem	Kampong Cham	pagoda	LT	11LT	May	Aedes sp	2
10.Rumchek	peri	Chheu Teal Srot Kraom	Rumchek	Kampong Siem	Kampong Cham	pagoda	LT	11LT	May	Aedes aegypti	0
10.Rumchek	peri	Chheu Teal Srot Kraom	Rumchek	Kampong Siem	Kampong Cham	pagoda	LT	11LT	May	Anopheles indefinitus	3
10.Rumchek	peri	Chheu Teal Srot Kraom	Rumchek	Kampong Siem	Kampong Cham	pagoda	BG	28BG	May	Aedes aegypti	1
10.Rumchek	peri	Chheu Teal Srot Kraom	Rumchek	Kampong Siem	Kampong Cham	pagoda	BG	28BG	May	Culex quinquefasciatus	2
10.Rumchek	peri	Chheu Teal Srot Kraom	Rumchek	Kampong Siem	Kampong Cham	pagoda	BG	28BG	May	Culex quinquefasciatus	2
10.Rumchek	peri	Chheu Teal Srot Kraom	Rumchek	Kampong Siem	Kampong Cham	pagoda	BG	28BG	May	Aedes aegypti	1
10.Rumchek	peri	Chheu Teal Srot Kraom	Rumchek	Kampong Siem	Kampong Cham	pagoda	BG	28BG	May	Anopheles indefinitus	2
10.Rumchek	peri	Chheu Teal Srot Kraom	Rumchek	Kampong Siem	Kampong Cham	pagoda	BG	28BG	May	Aedes aegypti	0
10.Rumchek	peri	Chheu Teal Srot Kraom	Rumchek	Kampong Siem	Kampong Cham	pagoda	LT	16LT	May	Anopheles indefinitus	3
10.Rumchek	peri	Chheu Teal Srot Kraom	Rumchek	Kampong Siem	Kampong Cham	pagoda	LT	16LT	May	Anopheles indefinitus	1
10.Rumchek	peri	Chheu Teal Srot Kraom	Rumchek	Kampong Siem	Kampong Cham	pagoda	LT	16LT	May	Culex sp	1
10.Rumchek	peri	Chheu Teal Srot Kraom	Rumchek	Kampong Siem	Kampong Cham	pagoda	LT	16LT	May	Aedes aegypti	4
10.Rumchek	peri	Chheu Teal Srot Kraom	Rumchek	Kampong Siem	Kampong Cham	pagoda	LT	16LT	May	Anopheles indefinitus	3
10.Rumchek	peri	Chheu Teal Srot Kraom	Rumchek	Kampong Siem	Kampong Cham	pagoda	LT	16LT	May	Anopheles campestris/barbirostris	2
10.Rumchek	peri	Chheu Teal Srot Kraom	Rumchek	Kampong Siem	Kampong Cham	pagoda	LT	16LT	May	Anopheles indefinitus	3
10.Rumchek	peri	Chheu Teal Srot Kraom	Rumchek	Kampong Siem	Kampong Cham	pagoda	LT	16LT	May	Aedeomyia catasticta	1
10.Rumchek	peri	Chheu Teal Srot Kraom	Rumchek	Kampong Siem	Kampong Cham	pagoda	LT	16LT	May	Mansonia uniformis	20
10.Rumchek	peri	Chheu Teal Srot Kraom	Rumchek	Kampong Siem	Kampong Cham	pagoda	LT	16LT	May	Mansonia uniformis	17
10.Rumchek	peri	Chheu Teal Srot Kraom	Rumchek	Kampong Siem	Kampong Cham	pagoda	LT	16LT	May	Culex quinquefasciatus	1
10.Rumchek	peri	Chheu Teal Srot Kraom	Rumchek	Kampong Siem	Kampong Cham	pagoda	LT	16LT	May	Aedes albopictus	1
10.Rumchek	peri	Chheu Teal Srot Kraom	Rumchek	Kampong Siem	Kampong Cham	pagoda	LT	16LT	May	Culex vishnui.g	3
10.Rumchek	peri	Chheu Teal Srot Kraom	Rumchek	Kampong Siem	Kampong Cham	pagoda	LT	16LT	May	Anopheles indefinitus	2
10.Rumchek	peri	Chheu Teal Srot Kraom	Rumchek	Kampong Siem	Kampong Cham	pagoda	LT	16LT	May	Mansonia uniformis	4
10.Rumchek	peri	Chheu Teal Srot Kraom	Rumchek	Kampong Siem	Kampong Cham	pagoda	LT	16LT	May	Culex brevipalpis	2
10.Rumchek	peri	Chheu Teal Srot Kraom	Rumchek	Kampong Siem	Kampong Cham	pagoda	LT	16LT	May	Anopheles nitidus	2
10.Rumchek	peri	Chheu Teal Srot Kraom	Rumchek	Kampong Siem	Kampong Cham	pagoda	LT	16LT	May	Anopheles peditaeniatus	1
10.Rumchek	peri	Chheu Teal Srot Kraom	Rumchek	Kampong Siem	Kampong Cham	pagoda	LT	16LT	May	Culex vishnui.g	8
10.Rumchek	peri	Chheu Teal Srot Kraom	Rumchek	Kampong Siem	Kampong Cham	pagoda	LT	16LT	May	Aedes aegypti	0
10.Rumchek	peri	Chheu Teal Srot Kraom	Rumchek	Kampong Siem	Kampong Cham	pagoda	LT	16LT	May	Anopheles sinensis	1
10.Rumchek	peri	Chheu Teal Srot Kraom	Rumchek	Kampong Siem	Kampong Cham	pagoda	LT	16LT	May	Aedes sp	2
10.Rumchek	peri	Chheu Teal Srot Kraom	Rumchek	Kampong Siem	Kampong Cham	pagoda	LT	16LT	May	Anopheles sp	1
10.Rumchek	peri	Chheu Teal Srot Kraom	Rumchek	Kampong Siem	Kampong Cham	pagoda	BG	29BG	May	Aedes aegypti	1
11.Ro-ang Leu	peri	Ro-ang Leu	Ro-ang Leu	Kampong Siem	Kampong Cham	pagoda	LT	18LT	May	Empty Empty	0
11.Ro-ang Leu	peri	Ro-ang Leu	Ro-ang Leu	Kampong Siem	Kampong Cham	pagoda	LT	18LT	May	Aedes aegypti	0
11.Ro-ang Leu	peri	Ro-ang Leu	Ro-ang Leu	Kampong Siem	Kampong Cham	pagoda	BG	30BG	May	Culex quinquefasciatus	1
11.Ro-ang Leu	peri	Ro-ang Leu	Ro-ang Leu	Kampong Siem	Kampong Cham	pagoda	BG	30BG	May	Aedes aegypti	3
11.Ro-ang Leu	peri	Ro-ang Leu	Ro-ang Leu	Kampong Siem	Kampong Cham	pagoda	BG	30BG	May	Aedes aegypti	3
11.Ro-ang Leu	peri	Ro-ang Leu	Ro-ang Leu	Kampong Siem	Kampong Cham	pagoda	LT	2LT	May	Culex brevipalpis	3
11.Ro-ang Leu	peri	Ro-ang Leu	Ro-ang Leu	Kampong Siem	Kampong Cham	pagoda	LT	2LT	May	Aedes aegypti	0
11.Ro-ang Leu	peri	Ro-ang Leu	Ro-ang Leu	Kampong Siem	Kampong Cham	pagoda	BG	31BG	May	Culex quinquefasciatus	1
11.Ro-ang Leu	peri	Ro-ang Leu	Ro-ang Leu	Kampong Siem	Kampong Cham	pagoda	BG	31BG	May	Aedes aegypti	0
11.Ro-ang Leu	peri	Ro-ang Leu	Ro-ang Leu	Kampong Siem	Kampong Cham	pagoda	LT	8LT	May	Culex quinquefasciatus	1
11.Ro-ang Leu	peri	Ro-ang Leu	Ro-ang Leu	Kampong Siem	Kampong Cham	pagoda	LT	8LT	May	Culex quinquefasciatus	3
11.Ro-ang Leu	peri	Ro-ang Leu	Ro-ang Leu	Kampong Siem	Kampong Cham	pagoda	LT	8LT	May	Culex vishnui.g	2
11.Ro-ang Leu	peri	Ro-ang Leu	Ro-ang Leu	Kampong Siem	Kampong Cham	pagoda	LT	8LT	May	Culex vishnui.g	2
11.Ro-ang Leu	peri	Ro-ang Leu	Ro-ang Leu	Kampong Siem	Kampong Cham	pagoda	LT	8LT	May	Aedes aegypti	1
11.Ro-ang Leu	peri	Ro-ang Leu	Ro-ang Leu	Kampong Siem	Kampong Cham	pagoda	LT	8LT	May	Mansonia uniformis	1
11.Ro-ang Leu	peri	Ro-ang Leu	Ro-ang Leu	Kampong Siem	Kampong Cham	pagoda	LT	8LT	May	Anopheles indefinitus	3
11.Ro-ang Leu	peri	Ro-ang Leu	Ro-ang Leu	Kampong Siem	Kampong Cham	pagoda	LT	8LT	May	Anopheles barbumbrosus	2
11.Ro-ang Leu	peri	Ro-ang Leu	Ro-ang Leu	Kampong Siem	Kampong Cham	pagoda	LT	8LT	May	Anopheles indefinitus	1
11.Ro-ang Leu	peri	Ro-ang Leu	Ro-ang Leu	Kampong Siem	Kampong Cham	pagoda	LT	8LT	May	Anopheles indefinitus	1
11.Ro-ang Leu	peri	Ro-ang Leu	Ro-ang Leu	Kampong Siem	Kampong Cham	pagoda	BG	32BG	May	Culex quinquefasciatus	1
11.Ro-ang Leu	peri	Ro-ang Leu	Ro-ang Leu	Kampong Siem	Kampong Cham	pagoda	BG	32BG	May	Anopheles sp	1
11.Ro-ang Leu	peri	Ro-ang Leu	Ro-ang Leu	Kampong Siem	Kampong Cham	pagoda	BG	32BG	May	Anopheles indefinitus	2
11.Ro-ang Leu	peri	Ro-ang Leu	Ro-ang Leu	Kampong Siem	Kampong Cham	pagoda	BG	32BG	May	Aedes aegypti	0
12.Wat Thmei	rural	Toul Trach	Trean	Kampong Siem	Kampong Cham	no pagoda	LT	20LT	May	Aedeomyia catasticta	1
12.Wat Thmei	rural	Toul Trach	Trean	Kampong Siem	Kampong Cham	no pagoda	LT	20LT	May	Aedes aegypti	1
12.Wat Thmei	rural	Toul Trach	Trean	Kampong Siem	Kampong Cham	no pagoda	LT	20LT	May	Culex gelidus	1
12.Wat Thmei	rural	Toul Trach	Trean	Kampong Siem	Kampong Cham	no pagoda	LT	20LT	May	Aedes sp	1
12.Wat Thmei	rural	Toul Trach	Trean	Kampong Siem	Kampong Cham	no pagoda	LT	20LT	May	Armigeres subalbatus	1
12.Wat Thmei	rural	Toul Trach	Trean	Kampong Siem	Kampong Cham	no pagoda	LT	20LT	May	Anopheles indefinitus	2
12.Wat Thmei	rural	Toul Trach	Trean	Kampong Siem	Kampong Cham	no pagoda	LT	20LT	May	Anopheles indefinitus	1
12.Wat Thmei	rural	Toul Trach	Trean	Kampong Siem	Kampong Cham	no pagoda	LT	20LT	May	Aedes sp	1
12.Wat Thmei	rural	Toul Trach	Trean	Kampong Siem	Kampong Cham	no pagoda	LT	20LT	May	Culex brevipalpis	3
12.Wat Thmei	rural	Toul Trach	Trean	Kampong Siem	Kampong Cham	no pagoda	BG	33BG	May	Aedes aegypti	4
12.Wat Thmei	rural	Toul Trach	Trean	Kampong Siem	Kampong Cham	no pagoda	BG	33BG	May	Anopheles sp	1
12.Wat Thmei	rural	Toul Trach	Trean	Kampong Siem	Kampong Cham	no pagoda	BG	33BG	May	Culex quinquefasciatus	4
12.Wat Thmei	rural	Toul Trach	Trean	Kampong Siem	Kampong Cham	no pagoda	BG	33BG	May	Culex quinquefasciatus	2
12.Wat Thmei	rural	Toul Trach	Trean	Kampong Siem	Kampong Cham	no pagoda	BG	33BG	May	Culex quinquefasciatus	1
12.Wat Thmei	rural	Toul Trach	Trean	Kampong Siem	Kampong Cham	no pagoda	LT	6LT	May	Aedes aegypti	2
12.Wat Thmei	rural	Toul Trach	Trean	Kampong Siem	Kampong Cham	no pagoda	LT	6LT	May	Aedes aegypti	1
12.Wat Thmei	rural	Toul Trach	Trean	Kampong Siem	Kampong Cham	no pagoda	LT	6LT	May	Culex vishnui.g	1
12.Wat Thmei	rural	Toul Trach	Trean	Kampong Siem	Kampong Cham	no pagoda	LT	6LT	May	Culex vishnui.g	1
12.Wat Thmei	rural	Toul Trach	Trean	Kampong Siem	Kampong Cham	no pagoda	LT	6LT	May	Aedeomyia catasticta	1
12.Wat Thmei	rural	Toul Trach	Trean	Kampong Siem	Kampong Cham	no pagoda	LT	6LT	May	Aedes sp	3
12.Wat Thmei	rural	Toul Trach	Trean	Kampong Siem	Kampong Cham	no pagoda	LT	6LT	May	Culex brevipalpis	2
12.Wat Thmei	rural	Toul Trach	Trean	Kampong Siem	Kampong Cham	no pagoda	LT	6LT	May	Aedes sp	1
12.Wat Thmei	rural	Toul Trach	Trean	Kampong Siem	Kampong Cham	no pagoda	BG	34BG	May	Anopheles indefinitus	4
12.Wat Thmei	rural	Toul Trach	Trean	Kampong Siem	Kampong Cham	no pagoda	BG	34BG	May	Anopheles indefinitus	1
12.Wat Thmei	rural	Toul Trach	Trean	Kampong Siem	Kampong Cham	no pagoda	BG	34BG	May	Aedes aegypti	4
12.Wat Thmei	rural	Toul Trach	Trean	Kampong Siem	Kampong Cham	no pagoda	BG	34BG	May	Aedes aegypti	4
12.Wat Thmei	rural	Toul Trach	Trean	Kampong Siem	Kampong Cham	no pagoda	BG	34BG	May	Culex quinquefasciatus	2
12.Wat Thmei	rural	Toul Trach	Trean	Kampong Siem	Kampong Cham	no pagoda	BG	34BG	May	Culex brevipalpis	2
12.Wat Thmei	rural	Toul Trach	Trean	Kampong Siem	Kampong Cham	no pagoda	BG	34BG	May	Culex quinquefasciatus	1
12.Wat Thmei	rural	Toul Trach	Trean	Kampong Siem	Kampong Cham	no pagoda	BG	34BG	May	Culex brevipalpis	1
12.Wat Thmei	rural	Toul Trach	Trean	Kampong Siem	Kampong Cham	no pagoda	LT	13LT	May	Empty Empty	0
12.Wat Thmei	rural	Toul Trach	Trean	Kampong Siem	Kampong Cham	no pagoda	LT	13LT	May	Aedes aegypti	0
12.Wat Thmei	rural	Toul Trach	Trean	Kampong Siem	Kampong Cham	no pagoda	BG	35BG	May	Aedes aegypti	3
12.Wat Thmei	rural	Toul Trach	Trean	Kampong Siem	Kampong Cham	no pagoda	BG	35BG	May	Culex quinquefasciatus	3
12.Wat Thmei	rural	Toul Trach	Trean	Kampong Siem	Kampong Cham	no pagoda	BG	35BG	May	Aedes aegypti	3
12.Wat Thmei	rural	Toul Trach	Trean	Kampong Siem	Kampong Cham	no pagoda	BG	35BG	May	Anopheles sp	1
12.Wat Thmei	rural	Toul Trach	Trean	Kampong Siem	Kampong Cham	no pagoda	BG	35BG	May	Culex quinquefasciatus	1
13.Paprak	rural	Paprak	Sopheas	Stung Trang	Kampong Cham	pagoda	LT	6LT	May	Armigeres subalbatus	1
13.Paprak	rural	Paprak	Sopheas	Stung Trang	Kampong Cham	pagoda	LT	6LT	May	Coquillettidia crassipes	4
13.Paprak	rural	Paprak	Sopheas	Stung Trang	Kampong Cham	pagoda	LT	6LT	May	Aedeomyia catasticta	2
13.Paprak	rural	Paprak	Sopheas	Stung Trang	Kampong Cham	pagoda	LT	6LT	May	Mansonia uniformis	1
13.Paprak	rural	Paprak	Sopheas	Stung Trang	Kampong Cham	pagoda	LT	6LT	May	Anopheles indefinitus	2
13.Paprak	rural	Paprak	Sopheas	Stung Trang	Kampong Cham	pagoda	LT	6LT	May	Anopheles indefinitus	4
13.Paprak	rural	Paprak	Sopheas	Stung Trang	Kampong Cham	pagoda	LT	6LT	May	Anopheles sp	2
13.Paprak	rural	Paprak	Sopheas	Stung Trang	Kampong Cham	pagoda	LT	6LT	May	Culex vishnui.g	17
13.Paprak	rural	Paprak	Sopheas	Stung Trang	Kampong Cham	pagoda	LT	6LT	May	Culex vishnui.g	14
13.Paprak	rural	Paprak	Sopheas	Stung Trang	Kampong Cham	pagoda	LT	6LT	May	Aedes albopictus	1
13.Paprak	rural	Paprak	Sopheas	Stung Trang	Kampong Cham	pagoda	LT	6LT	May	Culex bitaeniorhynchus	1
13.Paprak	rural	Paprak	Sopheas	Stung Trang	Kampong Cham	pagoda	LT	6LT	May	Culex sp1	1
13.Paprak	rural	Paprak	Sopheas	Stung Trang	Kampong Cham	pagoda	LT	6LT	May	Aedes sp	1
13.Paprak	rural	Paprak	Sopheas	Stung Trang	Kampong Cham	pagoda	LT	6LT	May	Armigeres subalbatus	8
13.Paprak	rural	Paprak	Sopheas	Stung Trang	Kampong Cham	pagoda	LT	6LT	May	Armigeres subalbatus	15
13.Paprak	rural	Paprak	Sopheas	Stung Trang	Kampong Cham	pagoda	LT	6LT	May	Armigeres subalbatus	12
13.Paprak	rural	Paprak	Sopheas	Stung Trang	Kampong Cham	pagoda	LT	6LT	May	Culex quinquefasciatus	16
13.Paprak	rural	Paprak	Sopheas	Stung Trang	Kampong Cham	pagoda	LT	6LT	May	Culex quinquefasciatus	1
13.Paprak	rural	Paprak	Sopheas	Stung Trang	Kampong Cham	pagoda	LT	6LT	May	Culex quinquefasciatus	15
13.Paprak	rural	Paprak	Sopheas	Stung Trang	Kampong Cham	pagoda	LT	6LT	May	Aedes aegypti	0
13.Paprak	rural	Paprak	Sopheas	Stung Trang	Kampong Cham	pagoda	LT	6LT	May	Anopheles indefinitus	1
13.Paprak	rural	Paprak	Sopheas	Stung Trang	Kampong Cham	pagoda	LT	6LT	May	Culex quinquefasciatus	16
13.Paprak	rural	Paprak	Sopheas	Stung Trang	Kampong Cham	pagoda	BG	36BG	May	Aedes aegypti	2
13.Paprak	rural	Paprak	Sopheas	Stung Trang	Kampong Cham	pagoda	BG	36BG	May	Aedes sp	2
13.Paprak	rural	Paprak	Sopheas	Stung Trang	Kampong Cham	pagoda	BG	36BG	May	Anopheles indefinitus	1
13.Paprak	rural	Paprak	Sopheas	Stung Trang	Kampong Cham	pagoda	BG	36BG	May	Culex brevipalpis	1
13.Paprak	rural	Paprak	Sopheas	Stung Trang	Kampong Cham	pagoda	BG	36BG	May	Culex sp	5
13.Paprak	rural	Paprak	Sopheas	Stung Trang	Kampong Cham	pagoda	BG	36BG	May	Culex sp	5
13.Paprak	rural	Paprak	Sopheas	Stung Trang	Kampong Cham	pagoda	BG	36BG	May	Culex sp	2
13.Paprak	rural	Paprak	Sopheas	Stung Trang	Kampong Cham	pagoda	BG	36BG	May	Culex brevipalpis	25
13.Paprak	rural	Paprak	Sopheas	Stung Trang	Kampong Cham	pagoda	BG	36BG	May	Culex sp1	3
13.Paprak	rural	Paprak	Sopheas	Stung Trang	Kampong Cham	pagoda	LT	8LT	May	Anopheles barbumbrosus	1
13.Paprak	rural	Paprak	Sopheas	Stung Trang	Kampong Cham	pagoda	LT	8LT	May	Aedeomyia catasticta	1
13.Paprak	rural	Paprak	Sopheas	Stung Trang	Kampong Cham	pagoda	LT	8LT	May	Anopheles indefinitus	1
13.Paprak	rural	Paprak	Sopheas	Stung Trang	Kampong Cham	pagoda	LT	8LT	May	Anopheles indefinitus	2
13.Paprak	rural	Paprak	Sopheas	Stung Trang	Kampong Cham	pagoda	LT	8LT	May	Anopheles indefinitus	3
13.Paprak	rural	Paprak	Sopheas	Stung Trang	Kampong Cham	pagoda	LT	8LT	May	Coquillettidia crassipes	1
13.Paprak	rural	Paprak	Sopheas	Stung Trang	Kampong Cham	pagoda	LT	8LT	May	Coquillettidia crassipes	4
13.Paprak	rural	Paprak	Sopheas	Stung Trang	Kampong Cham	pagoda	LT	8LT	May	Culex vishnui.g	13
13.Paprak	rural	Paprak	Sopheas	Stung Trang	Kampong Cham	pagoda	LT	8LT	May	Culex vishnui.g	1
13.Paprak	rural	Paprak	Sopheas	Stung Trang	Kampong Cham	pagoda	LT	8LT	May	Armigeres sp	1
13.Paprak	rural	Paprak	Sopheas	Stung Trang	Kampong Cham	pagoda	LT	8LT	May	Armigeres subalbatus	15
13.Paprak	rural	Paprak	Sopheas	Stung Trang	Kampong Cham	pagoda	LT	8LT	May	Armigeres subalbatus	2
13.Paprak	rural	Paprak	Sopheas	Stung Trang	Kampong Cham	pagoda	LT	8LT	May	Aedes sp	5
13.Paprak	rural	Paprak	Sopheas	Stung Trang	Kampong Cham	pagoda	LT	8LT	May	Mansonia uniformis	2
13.Paprak	rural	Paprak	Sopheas	Stung Trang	Kampong Cham	pagoda	LT	8LT	May	Culex quinquefasciatus	1
13.Paprak	rural	Paprak	Sopheas	Stung Trang	Kampong Cham	pagoda	LT	8LT	May	Aedes sp	1
13.Paprak	rural	Paprak	Sopheas	Stung Trang	Kampong Cham	pagoda	LT	8LT	May	Aedes aegypti	1
13.Paprak	rural	Paprak	Sopheas	Stung Trang	Kampong Cham	pagoda	LT	8LT	May	Culex vishnui.g	3
13.Paprak	rural	Paprak	Sopheas	Stung Trang	Kampong Cham	pagoda	LT	8LT	May	Culex quinquefasciatus	8
13.Paprak	rural	Paprak	Sopheas	Stung Trang	Kampong Cham	pagoda	LT	8LT	May	Culex brevipalpis	1
13.Paprak	rural	Paprak	Sopheas	Stung Trang	Kampong Cham	pagoda	LT	8LT	May	Culex bitaeniorhynchus	1
13.Paprak	rural	Paprak	Sopheas	Stung Trang	Kampong Cham	pagoda	LT	8LT	May	Aedes aegypti	0
13.Paprak	rural	Paprak	Sopheas	Stung Trang	Kampong Cham	pagoda	LT	8LT	May	Anopheles indefinitus	1
13.Paprak	rural	Paprak	Sopheas	Stung Trang	Kampong Cham	pagoda	LT	8LT	May	Culex quinquefasciatus	7
13.Paprak	rural	Paprak	Sopheas	Stung Trang	Kampong Cham	pagoda	BG	37BG	May	Aedes aegypti	1
13.Paprak	rural	Paprak	Sopheas	Stung Trang	Kampong Cham	pagoda	BG	37BG	May	Aedes aegypti	1
13.Paprak	rural	Paprak	Sopheas	Stung Trang	Kampong Cham	pagoda	BG	37BG	May	Aedes aegypti	1
13.Paprak	rural	Paprak	Sopheas	Stung Trang	Kampong Cham	pagoda	BG	37BG	May	Anopheles indefinitus	1
13.Paprak	rural	Paprak	Sopheas	Stung Trang	Kampong Cham	pagoda	BG	37BG	May	Anopheles indefinitus	1
13.Paprak	rural	Paprak	Sopheas	Stung Trang	Kampong Cham	pagoda	BG	37BG	May	Culex quinquefasciatus	6
13.Paprak	rural	Paprak	Sopheas	Stung Trang	Kampong Cham	pagoda	BG	37BG	May	Culex quinquefasciatus	5
13.Paprak	rural	Paprak	Sopheas	Stung Trang	Kampong Cham	pagoda	BG	37BG	May	Culex quinquefasciatus	1
13.Paprak	rural	Paprak	Sopheas	Stung Trang	Kampong Cham	pagoda	LT	11LT	May	Culex gelidus	1
13.Paprak	rural	Paprak	Sopheas	Stung Trang	Kampong Cham	pagoda	LT	11LT	May	Anopheles peditaeniatus	2
13.Paprak	rural	Paprak	Sopheas	Stung Trang	Kampong Cham	pagoda	LT	11LT	May	Anopheles indefinitus	5
13.Paprak	rural	Paprak	Sopheas	Stung Trang	Kampong Cham	pagoda	LT	11LT	May	Mansonia uniformis	1
13.Paprak	rural	Paprak	Sopheas	Stung Trang	Kampong Cham	pagoda	LT	11LT	May	Mansonia uniformis	2
13.Paprak	rural	Paprak	Sopheas	Stung Trang	Kampong Cham	pagoda	LT	11LT	May	Aedeomyia catasticta	1
13.Paprak	rural	Paprak	Sopheas	Stung Trang	Kampong Cham	pagoda	LT	11LT	May	Coquillettidia crassipes	7
13.Paprak	rural	Paprak	Sopheas	Stung Trang	Kampong Cham	pagoda	LT	11LT	May	Coquillettidia crassipes	1
13.Paprak	rural	Paprak	Sopheas	Stung Trang	Kampong Cham	pagoda	LT	11LT	May	Culex vishnui.g	16
13.Paprak	rural	Paprak	Sopheas	Stung Trang	Kampong Cham	pagoda	LT	11LT	May	Culex vishnui.g	1
13.Paprak	rural	Paprak	Sopheas	Stung Trang	Kampong Cham	pagoda	LT	11LT	May	Culex vishnui.g	12
13.Paprak	rural	Paprak	Sopheas	Stung Trang	Kampong Cham	pagoda	LT	11LT	May	Armigeres subalbatus	14
13.Paprak	rural	Paprak	Sopheas	Stung Trang	Kampong Cham	pagoda	LT	11LT	May	Armigeres subalbatus	2
13.Paprak	rural	Paprak	Sopheas	Stung Trang	Kampong Cham	pagoda	LT	11LT	May	Armigeres subalbatus	2
13.Paprak	rural	Paprak	Sopheas	Stung Trang	Kampong Cham	pagoda	LT	11LT	May	Culex quinquefasciatus	11
13.Paprak	rural	Paprak	Sopheas	Stung Trang	Kampong Cham	pagoda	LT	11LT	May	Culex quinquefasciatus	17
13.Paprak	rural	Paprak	Sopheas	Stung Trang	Kampong Cham	pagoda	LT	11LT	May	Culex quinquefasciatus	1
13.Paprak	rural	Paprak	Sopheas	Stung Trang	Kampong Cham	pagoda	LT	11LT	May	Culex quinquefasciatus	11
13.Paprak	rural	Paprak	Sopheas	Stung Trang	Kampong Cham	pagoda	LT	11LT	May	Culex tritaeniorhynchus	7
13.Paprak	rural	Paprak	Sopheas	Stung Trang	Kampong Cham	pagoda	LT	11LT	May	Aedes sp	4
13.Paprak	rural	Paprak	Sopheas	Stung Trang	Kampong Cham	pagoda	LT	11LT	May	Culex bitaeniorhynchus	2
13.Paprak	rural	Paprak	Sopheas	Stung Trang	Kampong Cham	pagoda	LT	11LT	May	Aedes sp	1
13.Paprak	rural	Paprak	Sopheas	Stung Trang	Kampong Cham	pagoda	LT	11LT	May	Aedes sp	1
13.Paprak	rural	Paprak	Sopheas	Stung Trang	Kampong Cham	pagoda	LT	11LT	May	Anopheles indefinitus	1
13.Paprak	rural	Paprak	Sopheas	Stung Trang	Kampong Cham	pagoda	LT	11LT	May	Culex vishnui.g	1
13.Paprak	rural	Paprak	Sopheas	Stung Trang	Kampong Cham	pagoda	LT	11LT	May	Culex fuscocephala	2
13.Paprak	rural	Paprak	Sopheas	Stung Trang	Kampong Cham	pagoda	LT	11LT	May	Lutzia fuscana	2
13.Paprak	rural	Paprak	Sopheas	Stung Trang	Kampong Cham	pagoda	LT	11LT	May	Aedes aegypti	2
13.Paprak	rural	Paprak	Sopheas	Stung Trang	Kampong Cham	pagoda	BG	38BG	May	Culex quinquefasciatus	24
13.Paprak	rural	Paprak	Sopheas	Stung Trang	Kampong Cham	pagoda	BG	38BG	May	Culex quinquefasciatus	1
13.Paprak	rural	Paprak	Sopheas	Stung Trang	Kampong Cham	pagoda	BG	38BG	May	Culex quinquefasciatus	8
13.Paprak	rural	Paprak	Sopheas	Stung Trang	Kampong Cham	pagoda	BG	38BG	May	Aedes albopictus	1
13.Paprak	rural	Paprak	Sopheas	Stung Trang	Kampong Cham	pagoda	BG	38BG	May	Aedes aegypti	3
14.Trapaing Russey	rural	Trapaing Russey	Cheyyu	Chamkar Leu	Kampong Cham	no pagoda	LT	20LT	May	Mansonia uniformis	1
14.Trapaing Russey	rural	Trapaing Russey	Cheyyu	Chamkar Leu	Kampong Cham	no pagoda	LT	20LT	May	Mansonia uniformis	4
14.Trapaing Russey	rural	Trapaing Russey	Cheyyu	Chamkar Leu	Kampong Cham	no pagoda	LT	20LT	May	Culex tritaeniorhynchus	6
14.Trapaing Russey	rural	Trapaing Russey	Cheyyu	Chamkar Leu	Kampong Cham	no pagoda	LT	20LT	May	Culex quinquefasciatus	2
14.Trapaing Russey	rural	Trapaing Russey	Cheyyu	Chamkar Leu	Kampong Cham	no pagoda	LT	20LT	May	Culex quinquefasciatus	11
14.Trapaing Russey	rural	Trapaing Russey	Cheyyu	Chamkar Leu	Kampong Cham	no pagoda	LT	20LT	May	Culex gelidus	1
14.Trapaing Russey	rural	Trapaing Russey	Cheyyu	Chamkar Leu	Kampong Cham	no pagoda	LT	20LT	May	Anopheles indefinitus	1
14.Trapaing Russey	rural	Trapaing Russey	Cheyyu	Chamkar Leu	Kampong Cham	no pagoda	LT	20LT	May	Anopheles peditaeniatus	1
14.Trapaing Russey	rural	Trapaing Russey	Cheyyu	Chamkar Leu	Kampong Cham	no pagoda	LT	20LT	May	Aedes albopictus	1
14.Trapaing Russey	rural	Trapaing Russey	Cheyyu	Chamkar Leu	Kampong Cham	no pagoda	LT	20LT	May	Coquillettidia crassipes	2
14.Trapaing Russey	rural	Trapaing Russey	Cheyyu	Chamkar Leu	Kampong Cham	no pagoda	LT	20LT	May	Aedes sp	5
14.Trapaing Russey	rural	Trapaing Russey	Cheyyu	Chamkar Leu	Kampong Cham	no pagoda	LT	20LT	May	Aedes sp	2
14.Trapaing Russey	rural	Trapaing Russey	Cheyyu	Chamkar Leu	Kampong Cham	no pagoda	LT	20LT	May	Culex vishnui.g	17
14.Trapaing Russey	rural	Trapaing Russey	Cheyyu	Chamkar Leu	Kampong Cham	no pagoda	LT	20LT	May	Culex vishnui.g	15
14.Trapaing Russey	rural	Trapaing Russey	Cheyyu	Chamkar Leu	Kampong Cham	no pagoda	LT	20LT	May	Culex quinquefasciatus	3
14.Trapaing Russey	rural	Trapaing Russey	Cheyyu	Chamkar Leu	Kampong Cham	no pagoda	LT	20LT	May	Coquillettidia sp1	1
14.Trapaing Russey	rural	Trapaing Russey	Cheyyu	Chamkar Leu	Kampong Cham	no pagoda	LT	20LT	May	Mansonia uniformis	1
14.Trapaing Russey	rural	Trapaing Russey	Cheyyu	Chamkar Leu	Kampong Cham	no pagoda	LT	20LT	May	Culex sp2	1
14.Trapaing Russey	rural	Trapaing Russey	Cheyyu	Chamkar Leu	Kampong Cham	no pagoda	LT	20LT	May	Culex brevipalpis	1
14.Trapaing Russey	rural	Trapaing Russey	Cheyyu	Chamkar Leu	Kampong Cham	no pagoda	LT	20LT	May	Aedes aegypti	0
14.Trapaing Russey	rural	Trapaing Russey	Cheyyu	Chamkar Leu	Kampong Cham	no pagoda	LT	20LT	May	Culex fuscocephala	3
14.Trapaing Russey	rural	Trapaing Russey	Cheyyu	Chamkar Leu	Kampong Cham	no pagoda	LT	20LT	May	Culex malayi	1
14.Trapaing Russey	rural	Trapaing Russey	Cheyyu	Chamkar Leu	Kampong Cham	no pagoda	LT	20LT	May	Culex brevipalpis	1
14.Trapaing Russey	rural	Trapaing Russey	Cheyyu	Chamkar Leu	Kampong Cham	no pagoda	BG	39BG	May	Aedes albopictus	1
14.Trapaing Russey	rural	Trapaing Russey	Cheyyu	Chamkar Leu	Kampong Cham	no pagoda	BG	39BG	May	Aedes aegypti	2
14.Trapaing Russey	rural	Trapaing Russey	Cheyyu	Chamkar Leu	Kampong Cham	no pagoda	BG	39BG	May	Culex quinquefasciatus	1
14.Trapaing Russey	rural	Trapaing Russey	Cheyyu	Chamkar Leu	Kampong Cham	no pagoda	BG	39BG	May	Aedes albopictus	1
14.Trapaing Russey	rural	Trapaing Russey	Cheyyu	Chamkar Leu	Kampong Cham	no pagoda	BG	39BG	May	Culex quinquefasciatus	1
14.Trapaing Russey	rural	Trapaing Russey	Cheyyu	Chamkar Leu	Kampong Cham	no pagoda	BG	39BG	May	Culex brevipalpis	1
14.Trapaing Russey	rural	Trapaing Russey	Cheyyu	Chamkar Leu	Kampong Cham	no pagoda	LT	18LT	May	Mansonia uniformis	1
14.Trapaing Russey	rural	Trapaing Russey	Cheyyu	Chamkar Leu	Kampong Cham	no pagoda	LT	18LT	May	Mansonia uniformis	2
14.Trapaing Russey	rural	Trapaing Russey	Cheyyu	Chamkar Leu	Kampong Cham	no pagoda	LT	18LT	May	Culex bitaeniorhynchus	1
14.Trapaing Russey	rural	Trapaing Russey	Cheyyu	Chamkar Leu	Kampong Cham	no pagoda	LT	18LT	May	Culex vishnui.g	1
14.Trapaing Russey	rural	Trapaing Russey	Cheyyu	Chamkar Leu	Kampong Cham	no pagoda	LT	18LT	May	Culex vishnui.g	1
14.Trapaing Russey	rural	Trapaing Russey	Cheyyu	Chamkar Leu	Kampong Cham	no pagoda	LT	18LT	May	Coquillettidia crassipes	1
14.Trapaing Russey	rural	Trapaing Russey	Cheyyu	Chamkar Leu	Kampong Cham	no pagoda	LT	18LT	May	Culex quinquefasciatus	3
14.Trapaing Russey	rural	Trapaing Russey	Cheyyu	Chamkar Leu	Kampong Cham	no pagoda	LT	18LT	May	Culex quinquefasciatus	2
14.Trapaing Russey	rural	Trapaing Russey	Cheyyu	Chamkar Leu	Kampong Cham	no pagoda	LT	18LT	May	Aedes aegypti	1
14.Trapaing Russey	rural	Trapaing Russey	Cheyyu	Chamkar Leu	Kampong Cham	no pagoda	LT	18LT	May	Anopheles indefinitus	7
14.Trapaing Russey	rural	Trapaing Russey	Cheyyu	Chamkar Leu	Kampong Cham	no pagoda	LT	18LT	May	Anopheles sp	5
14.Trapaing Russey	rural	Trapaing Russey	Cheyyu	Chamkar Leu	Kampong Cham	no pagoda	LT	18LT	May	Aedes sp	1
14.Trapaing Russey	rural	Trapaing Russey	Cheyyu	Chamkar Leu	Kampong Cham	no pagoda	LT	18LT	May	Culex quinquefasciatus	2
14.Trapaing Russey	rural	Trapaing Russey	Cheyyu	Chamkar Leu	Kampong Cham	no pagoda	LT	18LT	May	Anopheles indefinitus	3
14.Trapaing Russey	rural	Trapaing Russey	Cheyyu	Chamkar Leu	Kampong Cham	no pagoda	BG	40BG	May	Anopheles indefinitus	1
14.Trapaing Russey	rural	Trapaing Russey	Cheyyu	Chamkar Leu	Kampong Cham	no pagoda	BG	40BG	May	Aedes aegypti	1
14.Trapaing Russey	rural	Trapaing Russey	Cheyyu	Chamkar Leu	Kampong Cham	no pagoda	BG	40BG	May	Aedes albopictus	1
14.Trapaing Russey	rural	Trapaing Russey	Cheyyu	Chamkar Leu	Kampong Cham	no pagoda	BG	40BG	May	Culex quinquefasciatus	2
14.Trapaing Russey	rural	Trapaing Russey	Cheyyu	Chamkar Leu	Kampong Cham	no pagoda	LT	10LT	May	Anopheles indefinitus	2
14.Trapaing Russey	rural	Trapaing Russey	Cheyyu	Chamkar Leu	Kampong Cham	no pagoda	LT	10LT	May	Anopheles indefinitus	4
14.Trapaing Russey	rural	Trapaing Russey	Cheyyu	Chamkar Leu	Kampong Cham	no pagoda	LT	10LT	May	Aedes sp	1
14.Trapaing Russey	rural	Trapaing Russey	Cheyyu	Chamkar Leu	Kampong Cham	no pagoda	LT	10LT	May	Aedes aegypti	1
14.Trapaing Russey	rural	Trapaing Russey	Cheyyu	Chamkar Leu	Kampong Cham	no pagoda	LT	10LT	May	Anopheles indefinitus	2
14.Trapaing Russey	rural	Trapaing Russey	Cheyyu	Chamkar Leu	Kampong Cham	no pagoda	LT	10LT	May	Culex vishnui.g	1
14.Trapaing Russey	rural	Trapaing Russey	Cheyyu	Chamkar Leu	Kampong Cham	no pagoda	LT	10LT	May	Culex vishnui.g	1
14.Trapaing Russey	rural	Trapaing Russey	Cheyyu	Chamkar Leu	Kampong Cham	no pagoda	LT	10LT	May	Culex vishnui.g	1
14.Trapaing Russey	rural	Trapaing Russey	Cheyyu	Chamkar Leu	Kampong Cham	no pagoda	LT	10LT	May	Mansonia uniformis	2
14.Trapaing Russey	rural	Trapaing Russey	Cheyyu	Chamkar Leu	Kampong Cham	no pagoda	LT	10LT	May	Culex quinquefasciatus	1
14.Trapaing Russey	rural	Trapaing Russey	Cheyyu	Chamkar Leu	Kampong Cham	no pagoda	LT	10LT	May	Culex tritaeniorhynchus	1
14.Trapaing Russey	rural	Trapaing Russey	Cheyyu	Chamkar Leu	Kampong Cham	no pagoda	LT	10LT	May	Anopheles indefinitus	8
14.Trapaing Russey	rural	Trapaing Russey	Cheyyu	Chamkar Leu	Kampong Cham	no pagoda	BG	41BG	May	Aedes aegypti	2
14.Trapaing Russey	rural	Trapaing Russey	Cheyyu	Chamkar Leu	Kampong Cham	no pagoda	BG	41BG	May	Anopheles indefinitus	1
14.Trapaing Russey	rural	Trapaing Russey	Cheyyu	Chamkar Leu	Kampong Cham	no pagoda	BG	41BG	May	Culex quinquefasciatus	1
15.Lvea	peri	Phum Bei	Lvea Leu	Chamkar Leu	Kampong Cham	pagoda	LT	16LT	May	Culex bitaeniorhynchus	1
15.Lvea	peri	Phum Bei	Lvea Leu	Chamkar Leu	Kampong Cham	pagoda	LT	16LT	May	Culex bitaeniorhynchus	1
15.Lvea	peri	Phum Bei	Lvea Leu	Chamkar Leu	Kampong Cham	pagoda	LT	16LT	May	Coquillettidia crassipes	2
15.Lvea	peri	Phum Bei	Lvea Leu	Chamkar Leu	Kampong Cham	pagoda	LT	16LT	May	Mansonia annulifera	1
15.Lvea	peri	Phum Bei	Lvea Leu	Chamkar Leu	Kampong Cham	pagoda	LT	16LT	May	Mansonia uniformis	2
15.Lvea	peri	Phum Bei	Lvea Leu	Chamkar Leu	Kampong Cham	pagoda	LT	16LT	May	Aedeomyia catasticta	1
15.Lvea	peri	Phum Bei	Lvea Leu	Chamkar Leu	Kampong Cham	pagoda	LT	16LT	May	Armigeres subalbatus	1
15.Lvea	peri	Phum Bei	Lvea Leu	Chamkar Leu	Kampong Cham	pagoda	LT	16LT	May	Armigeres subalbatus	1
15.Lvea	peri	Phum Bei	Lvea Leu	Chamkar Leu	Kampong Cham	pagoda	LT	16LT	May	Culex tritaeniorhynchus	1
15.Lvea	peri	Phum Bei	Lvea Leu	Chamkar Leu	Kampong Cham	pagoda	LT	16LT	May	Anopheles indefinitus	3
15.Lvea	peri	Phum Bei	Lvea Leu	Chamkar Leu	Kampong Cham	pagoda	LT	16LT	May	Anopheles indefinitus	5
15.Lvea	peri	Phum Bei	Lvea Leu	Chamkar Leu	Kampong Cham	pagoda	LT	16LT	May	Anopheles indefinitus	4
15.Lvea	peri	Phum Bei	Lvea Leu	Chamkar Leu	Kampong Cham	pagoda	LT	16LT	May	Anopheles indefinitus	3
15.Lvea	peri	Phum Bei	Lvea Leu	Chamkar Leu	Kampong Cham	pagoda	LT	16LT	May	Culex vishnui.g	9
15.Lvea	peri	Phum Bei	Lvea Leu	Chamkar Leu	Kampong Cham	pagoda	LT	16LT	May	Culex vishnui.g	4
15.Lvea	peri	Phum Bei	Lvea Leu	Chamkar Leu	Kampong Cham	pagoda	LT	16LT	May	Culex quinquefasciatus	5
15.Lvea	peri	Phum Bei	Lvea Leu	Chamkar Leu	Kampong Cham	pagoda	LT	16LT	May	Culex quinquefasciatus	4
15.Lvea	peri	Phum Bei	Lvea Leu	Chamkar Leu	Kampong Cham	pagoda	LT	16LT	May	Culex sp1	3
15.Lvea	peri	Phum Bei	Lvea Leu	Chamkar Leu	Kampong Cham	pagoda	LT	16LT	May	Culex sp1	1
15.Lvea	peri	Phum Bei	Lvea Leu	Chamkar Leu	Kampong Cham	pagoda	LT	16LT	May	Culex brevipalpis	1
15.Lvea	peri	Phum Bei	Lvea Leu	Chamkar Leu	Kampong Cham	pagoda	LT	16LT	May	Aedes aegypti	0
15.Lvea	peri	Phum Bei	Lvea Leu	Chamkar Leu	Kampong Cham	pagoda	BG	42BG	May	Culex quinquefasciatus	2
15.Lvea	peri	Phum Bei	Lvea Leu	Chamkar Leu	Kampong Cham	pagoda	BG	42BG	May	Aedes aegypti	1
15.Lvea	peri	Phum Bei	Lvea Leu	Chamkar Leu	Kampong Cham	pagoda	BG	42BG	May	Culex quinquefasciatus	1
15.Lvea	peri	Phum Bei	Lvea Leu	Chamkar Leu	Kampong Cham	pagoda	BG	42BG	May	Aedes aegypti	2
15.Lvea	peri	Phum Bei	Lvea Leu	Chamkar Leu	Kampong Cham	pagoda	LT	12LT	May	Culex tritaeniorhynchus	3
15.Lvea	peri	Phum Bei	Lvea Leu	Chamkar Leu	Kampong Cham	pagoda	LT	12LT	May	Anopheles indefinitus	1
15.Lvea	peri	Phum Bei	Lvea Leu	Chamkar Leu	Kampong Cham	pagoda	LT	12LT	May	Culex vishnui.g	4
15.Lvea	peri	Phum Bei	Lvea Leu	Chamkar Leu	Kampong Cham	pagoda	LT	12LT	May	Culex vishnui.g	1
15.Lvea	peri	Phum Bei	Lvea Leu	Chamkar Leu	Kampong Cham	pagoda	LT	12LT	May	Anopheles peditaeniatus	1
15.Lvea	peri	Phum Bei	Lvea Leu	Chamkar Leu	Kampong Cham	pagoda	LT	12LT	May	Aedes aegypti	0
15.Lvea	peri	Phum Bei	Lvea Leu	Chamkar Leu	Kampong Cham	pagoda	BG	43BG	May	Anopheles indefinitus	1
15.Lvea	peri	Phum Bei	Lvea Leu	Chamkar Leu	Kampong Cham	pagoda	BG	43BG	May	Culex quinquefasciatus	1
15.Lvea	peri	Phum Bei	Lvea Leu	Chamkar Leu	Kampong Cham	pagoda	BG	43BG	May	Aedes aegypti	1
15.Lvea	peri	Phum Bei	Lvea Leu	Chamkar Leu	Kampong Cham	pagoda	BG	43BG	May	Aedes aegypti	1
15.Lvea	peri	Phum Bei	Lvea Leu	Chamkar Leu	Kampong Cham	pagoda	LT	14LT	May	Anopheles indefinitus	8
15.Lvea	peri	Phum Bei	Lvea Leu	Chamkar Leu	Kampong Cham	pagoda	LT	14LT	May	Anopheles indefinitus	3
15.Lvea	peri	Phum Bei	Lvea Leu	Chamkar Leu	Kampong Cham	pagoda	LT	14LT	May	Anopheles indefinitus	25
15.Lvea	peri	Phum Bei	Lvea Leu	Chamkar Leu	Kampong Cham	pagoda	LT	14LT	May	Anopheles indefinitus	2
15.Lvea	peri	Phum Bei	Lvea Leu	Chamkar Leu	Kampong Cham	pagoda	LT	14LT	May	Anopheles indefinitus	8
15.Lvea	peri	Phum Bei	Lvea Leu	Chamkar Leu	Kampong Cham	pagoda	LT	14LT	May	Culex bitaeniorhynchus	2
15.Lvea	peri	Phum Bei	Lvea Leu	Chamkar Leu	Kampong Cham	pagoda	LT	14LT	May	Culex bitaeniorhynchus	1
15.Lvea	peri	Phum Bei	Lvea Leu	Chamkar Leu	Kampong Cham	pagoda	LT	14LT	May	Culex gelidus	1
15.Lvea	peri	Phum Bei	Lvea Leu	Chamkar Leu	Kampong Cham	pagoda	LT	14LT	May	Culex vishnui.g	1
15.Lvea	peri	Phum Bei	Lvea Leu	Chamkar Leu	Kampong Cham	pagoda	LT	14LT	May	Culex vishnui.g	1
15.Lvea	peri	Phum Bei	Lvea Leu	Chamkar Leu	Kampong Cham	pagoda	LT	14LT	May	Culex quinquefasciatus	2
15.Lvea	peri	Phum Bei	Lvea Leu	Chamkar Leu	Kampong Cham	pagoda	LT	14LT	May	Culex quinquefasciatus	7
15.Lvea	peri	Phum Bei	Lvea Leu	Chamkar Leu	Kampong Cham	pagoda	LT	14LT	May	Culex quinquefasciatus	1
15.Lvea	peri	Phum Bei	Lvea Leu	Chamkar Leu	Kampong Cham	pagoda	LT	14LT	May	Culex brevipalpis	1
15.Lvea	peri	Phum Bei	Lvea Leu	Chamkar Leu	Kampong Cham	pagoda	LT	14LT	May	Armigeres subalbatus	1
15.Lvea	peri	Phum Bei	Lvea Leu	Chamkar Leu	Kampong Cham	pagoda	LT	14LT	May	Aedes aegypti	0
15.Lvea	peri	Phum Bei	Lvea Leu	Chamkar Leu	Kampong Cham	pagoda	LT	14LT	May	Anopheles indefinitus	4
15.Lvea	peri	Phum Bei	Lvea Leu	Chamkar Leu	Kampong Cham	pagoda	LT	14LT	May	Anopheles subpictus	1
15.Lvea	peri	Phum Bei	Lvea Leu	Chamkar Leu	Kampong Cham	pagoda	LT	14LT	May	Anopheles indefinitus	3
15.Lvea	peri	Phum Bei	Lvea Leu	Chamkar Leu	Kampong Cham	pagoda	LT	14LT	May	Anopheles indefinitus	4
15.Lvea	peri	Phum Bei	Lvea Leu	Chamkar Leu	Kampong Cham	pagoda	BG	44BG	May	Empty Empty	0
15.Lvea	peri	Phum Bei	Lvea Leu	Chamkar Leu	Kampong Cham	pagoda	BG	44BG	May	Aedes aegypti	0
16.Chamka Andaung	rural	Chamka Andaung	Chamka Andaung	Chamkar Leu	Kampong Cham	no pagoda	LT	16LT	May	Culex quinquefasciatus	2
16.Chamka Andaung	rural	Chamka Andaung	Chamka Andaung	Chamkar Leu	Kampong Cham	no pagoda	LT	16LT	May	Culex quinquefasciatus	1
16.Chamka Andaung	rural	Chamka Andaung	Chamka Andaung	Chamkar Leu	Kampong Cham	no pagoda	LT	16LT	May	Culex quinquefasciatus	2
16.Chamka Andaung	rural	Chamka Andaung	Chamka Andaung	Chamkar Leu	Kampong Cham	no pagoda	LT	16LT	May	Culex sp1	1
16.Chamka Andaung	rural	Chamka Andaung	Chamka Andaung	Chamkar Leu	Kampong Cham	no pagoda	LT	16LT	May	Culex vishnui.g	1
16.Chamka Andaung	rural	Chamka Andaung	Chamka Andaung	Chamkar Leu	Kampong Cham	no pagoda	LT	16LT	May	Aedes aegypti	1
16.Chamka Andaung	rural	Chamka Andaung	Chamka Andaung	Chamkar Leu	Kampong Cham	no pagoda	LT	16LT	May	Aedes albopictus	2
16.Chamka Andaung	rural	Chamka Andaung	Chamka Andaung	Chamkar Leu	Kampong Cham	no pagoda	LT	16LT	May	Aedes aegypti	1
16.Chamka Andaung	rural	Chamka Andaung	Chamka Andaung	Chamkar Leu	Kampong Cham	no pagoda	LT	16LT	May	Coquillettidia crassipes	3
16.Chamka Andaung	rural	Chamka Andaung	Chamka Andaung	Chamkar Leu	Kampong Cham	no pagoda	BG	45BG	May	Aedes aegypti	1
16.Chamka Andaung	rural	Chamka Andaung	Chamka Andaung	Chamkar Leu	Kampong Cham	no pagoda	LT	10LT	May	Coquillettidia crassipes	1
16.Chamka Andaung	rural	Chamka Andaung	Chamka Andaung	Chamkar Leu	Kampong Cham	no pagoda	LT	10LT	May	Aedes albopictus	2
16.Chamka Andaung	rural	Chamka Andaung	Chamka Andaung	Chamkar Leu	Kampong Cham	no pagoda	LT	10LT	May	Culex quinquefasciatus	3
16.Chamka Andaung	rural	Chamka Andaung	Chamka Andaung	Chamkar Leu	Kampong Cham	no pagoda	LT	10LT	May	Culex quinquefasciatus	1
16.Chamka Andaung	rural	Chamka Andaung	Chamka Andaung	Chamkar Leu	Kampong Cham	no pagoda	LT	10LT	May	Culex quinquefasciatus	1
16.Chamka Andaung	rural	Chamka Andaung	Chamka Andaung	Chamkar Leu	Kampong Cham	no pagoda	LT	10LT	May	Culex vishnui.g	1
16.Chamka Andaung	rural	Chamka Andaung	Chamka Andaung	Chamkar Leu	Kampong Cham	no pagoda	LT	10LT	May	Culex vishnui.g	1
16.Chamka Andaung	rural	Chamka Andaung	Chamka Andaung	Chamkar Leu	Kampong Cham	no pagoda	LT	10LT	May	Culex vishnui.g	1
16.Chamka Andaung	rural	Chamka Andaung	Chamka Andaung	Chamkar Leu	Kampong Cham	no pagoda	LT	10LT	May	Culex brevipalpis	11
16.Chamka Andaung	rural	Chamka Andaung	Chamka Andaung	Chamkar Leu	Kampong Cham	no pagoda	LT	10LT	May	Culex brevipalpis	6
16.Chamka Andaung	rural	Chamka Andaung	Chamka Andaung	Chamkar Leu	Kampong Cham	no pagoda	LT	10LT	May	Culex brevipalpis	1
16.Chamka Andaung	rural	Chamka Andaung	Chamka Andaung	Chamkar Leu	Kampong Cham	no pagoda	LT	10LT	May	Aedes aegypti	0
16.Chamka Andaung	rural	Chamka Andaung	Chamka Andaung	Chamkar Leu	Kampong Cham	no pagoda	BG	46BG	May	Culex sp	1
16.Chamka Andaung	rural	Chamka Andaung	Chamka Andaung	Chamkar Leu	Kampong Cham	no pagoda	BG	46BG	May	Aedes aegypti	0
16.Chamka Andaung	rural	Chamka Andaung	Chamka Andaung	Chamkar Leu	Kampong Cham	no pagoda	LT	12LT	May	Mansonia uniformis	2
16.Chamka Andaung	rural	Chamka Andaung	Chamka Andaung	Chamkar Leu	Kampong Cham	no pagoda	LT	12LT	May	Culex brevipalpis	5
16.Chamka Andaung	rural	Chamka Andaung	Chamka Andaung	Chamkar Leu	Kampong Cham	no pagoda	LT	12LT	May	Culex brevipalpis	7
16.Chamka Andaung	rural	Chamka Andaung	Chamka Andaung	Chamkar Leu	Kampong Cham	no pagoda	LT	12LT	May	Culex vishnui.g	3
16.Chamka Andaung	rural	Chamka Andaung	Chamka Andaung	Chamkar Leu	Kampong Cham	no pagoda	LT	12LT	May	Culex brevipalpis	1
16.Chamka Andaung	rural	Chamka Andaung	Chamka Andaung	Chamkar Leu	Kampong Cham	no pagoda	LT	12LT	May	Culex bitaeniorhynchus	1
16.Chamka Andaung	rural	Chamka Andaung	Chamka Andaung	Chamkar Leu	Kampong Cham	no pagoda	LT	12LT	May	Aedes albopictus	1
16.Chamka Andaung	rural	Chamka Andaung	Chamka Andaung	Chamkar Leu	Kampong Cham	no pagoda	LT	12LT	May	Aedes albopictus	4
16.Chamka Andaung	rural	Chamka Andaung	Chamka Andaung	Chamkar Leu	Kampong Cham	no pagoda	LT	12LT	May	Aedes albopictus	3
16.Chamka Andaung	rural	Chamka Andaung	Chamka Andaung	Chamkar Leu	Kampong Cham	no pagoda	LT	12LT	May	Armigeres subalbatus	3
16.Chamka Andaung	rural	Chamka Andaung	Chamka Andaung	Chamkar Leu	Kampong Cham	no pagoda	LT	12LT	May	Aedes aegypti	1
16.Chamka Andaung	rural	Chamka Andaung	Chamka Andaung	Chamkar Leu	Kampong Cham	no pagoda	BG	47BG	May	Culex fuscocephala	2
16.Chamka Andaung	rural	Chamka Andaung	Chamka Andaung	Chamkar Leu	Kampong Cham	no pagoda	BG	47BG	May	Culex quinquefasciatus	1
16.Chamka Andaung	rural	Chamka Andaung	Chamka Andaung	Chamkar Leu	Kampong Cham	no pagoda	BG	47BG	May	Aedes aegypti	1
16.Chamka Andaung	rural	Chamka Andaung	Chamka Andaung	Chamkar Leu	Kampong Cham	no pagoda	BG	47BG	May	Aedes albopictus	1
17.Sre Praing	peri	Sre Praing	Taprok	Chamkar Leu	Kampong Cham	no pagoda	LT	8LT	May	Coquillettidia ochracea	2
17.Sre Praing	peri	Sre Praing	Taprok	Chamkar Leu	Kampong Cham	no pagoda	LT	8LT	May	Mansonia uniformis	1
17.Sre Praing	peri	Sre Praing	Taprok	Chamkar Leu	Kampong Cham	no pagoda	LT	8LT	May	Mansonia uniformis	3
17.Sre Praing	peri	Sre Praing	Taprok	Chamkar Leu	Kampong Cham	no pagoda	LT	8LT	May	Armigeres subalbatus	1
17.Sre Praing	peri	Sre Praing	Taprok	Chamkar Leu	Kampong Cham	no pagoda	LT	8LT	May	Armigeres subalbatus	3
17.Sre Praing	peri	Sre Praing	Taprok	Chamkar Leu	Kampong Cham	no pagoda	LT	8LT	May	Anopheles sp	1
17.Sre Praing	peri	Sre Praing	Taprok	Chamkar Leu	Kampong Cham	no pagoda	LT	8LT	May	Culex vishnui.g	3
17.Sre Praing	peri	Sre Praing	Taprok	Chamkar Leu	Kampong Cham	no pagoda	LT	8LT	May	Culex quinquefasciatus	4
17.Sre Praing	peri	Sre Praing	Taprok	Chamkar Leu	Kampong Cham	no pagoda	LT	8LT	May	Culex quinquefasciatus	3
17.Sre Praing	peri	Sre Praing	Taprok	Chamkar Leu	Kampong Cham	no pagoda	LT	8LT	May	Culex sp1	2
17.Sre Praing	peri	Sre Praing	Taprok	Chamkar Leu	Kampong Cham	no pagoda	LT	8LT	May	Aedes aegypti	0
17.Sre Praing	peri	Sre Praing	Taprok	Chamkar Leu	Kampong Cham	no pagoda	LT	8LT	May	Mimomyia luzonensis	1
17.Sre Praing	peri	Sre Praing	Taprok	Chamkar Leu	Kampong Cham	no pagoda	LT	8LT	May	Culex sp	1
17.Sre Praing	peri	Sre Praing	Taprok	Chamkar Leu	Kampong Cham	no pagoda	BG	48BG	May	Culex quinquefasciatus	2
17.Sre Praing	peri	Sre Praing	Taprok	Chamkar Leu	Kampong Cham	no pagoda	BG	48BG	May	Aedes aegypti	1
17.Sre Praing	peri	Sre Praing	Taprok	Chamkar Leu	Kampong Cham	no pagoda	BG	48BG	May	Aedes albopictus	1
17.Sre Praing	peri	Sre Praing	Taprok	Chamkar Leu	Kampong Cham	no pagoda	LT	7LT	May	Culex quinquefasciatus	9
17.Sre Praing	peri	Sre Praing	Taprok	Chamkar Leu	Kampong Cham	no pagoda	LT	7LT	May	Culex quinquefasciatus	3
17.Sre Praing	peri	Sre Praing	Taprok	Chamkar Leu	Kampong Cham	no pagoda	LT	7LT	May	Culex quinquefasciatus	4
17.Sre Praing	peri	Sre Praing	Taprok	Chamkar Leu	Kampong Cham	no pagoda	LT	7LT	May	Aedes albopictus	1
17.Sre Praing	peri	Sre Praing	Taprok	Chamkar Leu	Kampong Cham	no pagoda	LT	7LT	May	Aedes albopictus	2
17.Sre Praing	peri	Sre Praing	Taprok	Chamkar Leu	Kampong Cham	no pagoda	LT	7LT	May	Mansonia annulifera	1
17.Sre Praing	peri	Sre Praing	Taprok	Chamkar Leu	Kampong Cham	no pagoda	LT	7LT	May	Mansonia uniformis	5
17.Sre Praing	peri	Sre Praing	Taprok	Chamkar Leu	Kampong Cham	no pagoda	LT	7LT	May	Mansonia uniformis	4
17.Sre Praing	peri	Sre Praing	Taprok	Chamkar Leu	Kampong Cham	no pagoda	LT	7LT	May	Armigeres subalbatus	11
17.Sre Praing	peri	Sre Praing	Taprok	Chamkar Leu	Kampong Cham	no pagoda	LT	7LT	May	Armigeres subalbatus	7
17.Sre Praing	peri	Sre Praing	Taprok	Chamkar Leu	Kampong Cham	no pagoda	LT	7LT	May	Culex vishnui.g	9
17.Sre Praing	peri	Sre Praing	Taprok	Chamkar Leu	Kampong Cham	no pagoda	LT	7LT	May	Culex vishnui.g	1
17.Sre Praing	peri	Sre Praing	Taprok	Chamkar Leu	Kampong Cham	no pagoda	LT	7LT	May	Culex vishnui.g	1
17.Sre Praing	peri	Sre Praing	Taprok	Chamkar Leu	Kampong Cham	no pagoda	LT	7LT	May	Uranotaenia rampae	1
17.Sre Praing	peri	Sre Praing	Taprok	Chamkar Leu	Kampong Cham	no pagoda	LT	7LT	May	Coquillettidia ochracea	1
17.Sre Praing	peri	Sre Praing	Taprok	Chamkar Leu	Kampong Cham	no pagoda	LT	7LT	May	Culex quinquefasciatus	3
17.Sre Praing	peri	Sre Praing	Taprok	Chamkar Leu	Kampong Cham	no pagoda	LT	7LT	May	Culex brevipalpis	2
17.Sre Praing	peri	Sre Praing	Taprok	Chamkar Leu	Kampong Cham	no pagoda	LT	7LT	May	Aedes aegypti	0
17.Sre Praing	peri	Sre Praing	Taprok	Chamkar Leu	Kampong Cham	no pagoda	LT	7LT	May	Culex quinquefasciatus	11
17.Sre Praing	peri	Sre Praing	Taprok	Chamkar Leu	Kampong Cham	no pagoda	LT	7LT	May	Mimomyia sp	1
17.Sre Praing	peri	Sre Praing	Taprok	Chamkar Leu	Kampong Cham	no pagoda	BG	49BG	May	Aedes aegypti	1
17.Sre Praing	peri	Sre Praing	Taprok	Chamkar Leu	Kampong Cham	no pagoda	BG	49BG	May	Aedes albopictus	1
17.Sre Praing	peri	Sre Praing	Taprok	Chamkar Leu	Kampong Cham	no pagoda	BG	49BG	May	Aedes aegypti	1
17.Sre Praing	peri	Sre Praing	Taprok	Chamkar Leu	Kampong Cham	no pagoda	BG	49BG	May	Anopheles indefinitus	1
17.Sre Praing	peri	Sre Praing	Taprok	Chamkar Leu	Kampong Cham	no pagoda	BG	49BG	May	Culex quinquefasciatus	2
17.Sre Praing	peri	Sre Praing	Taprok	Chamkar Leu	Kampong Cham	no pagoda	BG	49BG	May	Culex quinquefasciatus	3
17.Sre Praing	peri	Sre Praing	Taprok	Chamkar Leu	Kampong Cham	no pagoda	BG	49BG	May	Culex quinquefasciatus	1
17.Sre Praing	peri	Sre Praing	Taprok	Chamkar Leu	Kampong Cham	no pagoda	BG	49BG	May	Culex sp	1
17.Sre Praing	peri	Sre Praing	Taprok	Chamkar Leu	Kampong Cham	no pagoda	LT	18LT	May	Coquillettidia ochracea	1
17.Sre Praing	peri	Sre Praing	Taprok	Chamkar Leu	Kampong Cham	no pagoda	LT	18LT	May	Uranotaenia rampae	1
17.Sre Praing	peri	Sre Praing	Taprok	Chamkar Leu	Kampong Cham	no pagoda	LT	18LT	May	Uranotaenia lateralis/subnormalis	1
17.Sre Praing	peri	Sre Praing	Taprok	Chamkar Leu	Kampong Cham	no pagoda	LT	18LT	May	Culex quinquefasciatus	1
17.Sre Praing	peri	Sre Praing	Taprok	Chamkar Leu	Kampong Cham	no pagoda	LT	18LT	May	Culex quinquefasciatus	7
17.Sre Praing	peri	Sre Praing	Taprok	Chamkar Leu	Kampong Cham	no pagoda	LT	18LT	May	Culex gelidus	1
17.Sre Praing	peri	Sre Praing	Taprok	Chamkar Leu	Kampong Cham	no pagoda	LT	18LT	May	Mansonia uniformis	1
17.Sre Praing	peri	Sre Praing	Taprok	Chamkar Leu	Kampong Cham	no pagoda	LT	18LT	May	Anopheles sp	2
17.Sre Praing	peri	Sre Praing	Taprok	Chamkar Leu	Kampong Cham	no pagoda	LT	18LT	May	Aedes albopictus	2
17.Sre Praing	peri	Sre Praing	Taprok	Chamkar Leu	Kampong Cham	no pagoda	LT	18LT	May	Culex bitaeniorhynchus	1
17.Sre Praing	peri	Sre Praing	Taprok	Chamkar Leu	Kampong Cham	no pagoda	LT	18LT	May	Culex bitaeniorhynchus	1
17.Sre Praing	peri	Sre Praing	Taprok	Chamkar Leu	Kampong Cham	no pagoda	LT	18LT	May	Armigeres subalbatus	6
17.Sre Praing	peri	Sre Praing	Taprok	Chamkar Leu	Kampong Cham	no pagoda	LT	18LT	May	Culex fuscocephala	1
17.Sre Praing	peri	Sre Praing	Taprok	Chamkar Leu	Kampong Cham	no pagoda	LT	18LT	May	Culex vishnui.g	5
17.Sre Praing	peri	Sre Praing	Taprok	Chamkar Leu	Kampong Cham	no pagoda	LT	18LT	May	Culex vishnui.g	9
17.Sre Praing	peri	Sre Praing	Taprok	Chamkar Leu	Kampong Cham	no pagoda	LT	18LT	May	Culex quinquefasciatus	4
17.Sre Praing	peri	Sre Praing	Taprok	Chamkar Leu	Kampong Cham	no pagoda	LT	18LT	May	Culex quinquefasciatus	2
17.Sre Praing	peri	Sre Praing	Taprok	Chamkar Leu	Kampong Cham	no pagoda	LT	18LT	May	Culex quinquefasciatus	1
17.Sre Praing	peri	Sre Praing	Taprok	Chamkar Leu	Kampong Cham	no pagoda	LT	18LT	May	Aedes aegypti	0
17.Sre Praing	peri	Sre Praing	Taprok	Chamkar Leu	Kampong Cham	no pagoda	LT	18LT	May	Mansonia uniformis	1
17.Sre Praing	peri	Sre Praing	Taprok	Chamkar Leu	Kampong Cham	no pagoda	LT	18LT	May	Culex malayi	7
17.Sre Praing	peri	Sre Praing	Taprok	Chamkar Leu	Kampong Cham	no pagoda	LT	18LT	May	Culex sp1	4
17.Sre Praing	peri	Sre Praing	Taprok	Chamkar Leu	Kampong Cham	no pagoda	LT	18LT	May	Culex quinquefasciatus	1
17.Sre Praing	peri	Sre Praing	Taprok	Chamkar Leu	Kampong Cham	no pagoda	BG	50BG	May	Culex quinquefasciatus	1
17.Sre Praing	peri	Sre Praing	Taprok	Chamkar Leu	Kampong Cham	no pagoda	BG	50BG	May	Culex quinquefasciatus	1
17.Sre Praing	peri	Sre Praing	Taprok	Chamkar Leu	Kampong Cham	no pagoda	BG	50BG	May	Aedes aegypti	1
18.Sre Preal	rural	Sre Preal	Svay Teab	Chamkar Leu	Kampong Cham	no pagoda	LT	11LT	May	Anopheles sp	1
18.Sre Preal	rural	Sre Preal	Svay Teab	Chamkar Leu	Kampong Cham	no pagoda	LT	11LT	May	Aedes aegypti	0
18.Sre Preal	rural	Sre Preal	Svay Teab	Chamkar Leu	Kampong Cham	no pagoda	BG	51BG	May	Culex quinquefasciatus	2
18.Sre Preal	rural	Sre Preal	Svay Teab	Chamkar Leu	Kampong Cham	no pagoda	BG	51BG	May	Culex quinquefasciatus	1
18.Sre Preal	rural	Sre Preal	Svay Teab	Chamkar Leu	Kampong Cham	no pagoda	BG	51BG	May	Culex quinquefasciatus	2
18.Sre Preal	rural	Sre Preal	Svay Teab	Chamkar Leu	Kampong Cham	no pagoda	BG	51BG	May	Aedes aegypti	1
18.Sre Preal	rural	Sre Preal	Svay Teab	Chamkar Leu	Kampong Cham	no pagoda	BG	51BG	May	Aedes albopictus	1
18.Sre Preal	rural	Sre Preal	Svay Teab	Chamkar Leu	Kampong Cham	no pagoda	LT	20LT	May	Culex tritaeniorhynchus	1
18.Sre Preal	rural	Sre Preal	Svay Teab	Chamkar Leu	Kampong Cham	no pagoda	LT	20LT	May	Armigeres subalbatus	1
18.Sre Preal	rural	Sre Preal	Svay Teab	Chamkar Leu	Kampong Cham	no pagoda	LT	20LT	May	Aedes albopictus	1
18.Sre Preal	rural	Sre Preal	Svay Teab	Chamkar Leu	Kampong Cham	no pagoda	LT	20LT	May	Culex quinquefasciatus	3
18.Sre Preal	rural	Sre Preal	Svay Teab	Chamkar Leu	Kampong Cham	no pagoda	LT	20LT	May	Culex quinquefasciatus	5
18.Sre Preal	rural	Sre Preal	Svay Teab	Chamkar Leu	Kampong Cham	no pagoda	LT	20LT	May	Aedes albopictus	1
18.Sre Preal	rural	Sre Preal	Svay Teab	Chamkar Leu	Kampong Cham	no pagoda	LT	20LT	May	Culex vishnui.g	2
18.Sre Preal	rural	Sre Preal	Svay Teab	Chamkar Leu	Kampong Cham	no pagoda	LT	20LT	May	Culex brevipalpis	1
18.Sre Preal	rural	Sre Preal	Svay Teab	Chamkar Leu	Kampong Cham	no pagoda	LT	20LT	May	Culex vishnui.g	8
18.Sre Preal	rural	Sre Preal	Svay Teab	Chamkar Leu	Kampong Cham	no pagoda	LT	20LT	May	Culex vishnui.g	3
18.Sre Preal	rural	Sre Preal	Svay Teab	Chamkar Leu	Kampong Cham	no pagoda	LT	20LT	May	Armigeres subalbatus	4
18.Sre Preal	rural	Sre Preal	Svay Teab	Chamkar Leu	Kampong Cham	no pagoda	LT	20LT	May	Anopheles indefinitus	1
18.Sre Preal	rural	Sre Preal	Svay Teab	Chamkar Leu	Kampong Cham	no pagoda	LT	20LT	May	Culex bitaeniorhynchus	1
18.Sre Preal	rural	Sre Preal	Svay Teab	Chamkar Leu	Kampong Cham	no pagoda	LT	20LT	May	Coquillettidia crassipes	1
18.Sre Preal	rural	Sre Preal	Svay Teab	Chamkar Leu	Kampong Cham	no pagoda	LT	20LT	May	Mansonia uniformis	12
18.Sre Preal	rural	Sre Preal	Svay Teab	Chamkar Leu	Kampong Cham	no pagoda	LT	20LT	May	Aedes aegypti	1
18.Sre Preal	rural	Sre Preal	Svay Teab	Chamkar Leu	Kampong Cham	no pagoda	LT	20LT	May	Culex tritaeniorhynchus	1
18.Sre Preal	rural	Sre Preal	Svay Teab	Chamkar Leu	Kampong Cham	no pagoda	LT	20LT	May	Coquillettidia crassipes	11
18.Sre Preal	rural	Sre Preal	Svay Teab	Chamkar Leu	Kampong Cham	no pagoda	LT	20LT	May	Mansonia uniformis	1
18.Sre Preal	rural	Sre Preal	Svay Teab	Chamkar Leu	Kampong Cham	no pagoda	LT	20LT	May	Anopheles indefinitus	1
18.Sre Preal	rural	Sre Preal	Svay Teab	Chamkar Leu	Kampong Cham	no pagoda	BG	52BG	May	Anopheles indefinitus	1
18.Sre Preal	rural	Sre Preal	Svay Teab	Chamkar Leu	Kampong Cham	no pagoda	BG	52BG	May	Culex quinquefasciatus	1
18.Sre Preal	rural	Sre Preal	Svay Teab	Chamkar Leu	Kampong Cham	no pagoda	BG	52BG	May	Culex quinquefasciatus	2
18.Sre Preal	rural	Sre Preal	Svay Teab	Chamkar Leu	Kampong Cham	no pagoda	BG	52BG	May	Aedes aegypti	0
19.Kbal Damrei	rural	Kbal Damrei	Boeng Nay	Prey Chhor	Kampong Cham	no pagoda	LT	20LT	May	Culex vishnui.g	30
19.Kbal Damrei	rural	Kbal Damrei	Boeng Nay	Prey Chhor	Kampong Cham	no pagoda	LT	20LT	May	Anopheles indefinitus	3
19.Kbal Damrei	rural	Kbal Damrei	Boeng Nay	Prey Chhor	Kampong Cham	no pagoda	LT	20LT	May	Anopheles indefinitus	13
19.Kbal Damrei	rural	Kbal Damrei	Boeng Nay	Prey Chhor	Kampong Cham	no pagoda	LT	20LT	May	Culex brevipalpis	2
19.Kbal Damrei	rural	Kbal Damrei	Boeng Nay	Prey Chhor	Kampong Cham	no pagoda	LT	20LT	May	Culex fuscocephala	1
19.Kbal Damrei	rural	Kbal Damrei	Boeng Nay	Prey Chhor	Kampong Cham	no pagoda	LT	20LT	May	Culex vishnui.g	4
19.Kbal Damrei	rural	Kbal Damrei	Boeng Nay	Prey Chhor	Kampong Cham	no pagoda	LT	20LT	May	Anopheles indefinitus	4
19.Kbal Damrei	rural	Kbal Damrei	Boeng Nay	Prey Chhor	Kampong Cham	no pagoda	LT	20LT	May	Culex brevipalpis	1
19.Kbal Damrei	rural	Kbal Damrei	Boeng Nay	Prey Chhor	Kampong Cham	no pagoda	LT	20LT	May	Culex vishnui.g	1
19.Kbal Damrei	rural	Kbal Damrei	Boeng Nay	Prey Chhor	Kampong Cham	no pagoda	LT	20LT	May	Culex vishnui.g	30
19.Kbal Damrei	rural	Kbal Damrei	Boeng Nay	Prey Chhor	Kampong Cham	no pagoda	LT	20LT	May	Anopheles tessellatus	1
19.Kbal Damrei	rural	Kbal Damrei	Boeng Nay	Prey Chhor	Kampong Cham	no pagoda	LT	20LT	May	Anopheles indefinitus	10
19.Kbal Damrei	rural	Kbal Damrei	Boeng Nay	Prey Chhor	Kampong Cham	no pagoda	LT	20LT	May	Uranotaenia sp	1
19.Kbal Damrei	rural	Kbal Damrei	Boeng Nay	Prey Chhor	Kampong Cham	no pagoda	LT	20LT	May	Aedeomyia catasticta	1
19.Kbal Damrei	rural	Kbal Damrei	Boeng Nay	Prey Chhor	Kampong Cham	no pagoda	LT	20LT	May	Culex vishnui.g	30
19.Kbal Damrei	rural	Kbal Damrei	Boeng Nay	Prey Chhor	Kampong Cham	no pagoda	LT	20LT	May	Culex vishnui.g	17
19.Kbal Damrei	rural	Kbal Damrei	Boeng Nay	Prey Chhor	Kampong Cham	no pagoda	LT	20LT	May	Culex vishnui.g	1
19.Kbal Damrei	rural	Kbal Damrei	Boeng Nay	Prey Chhor	Kampong Cham	no pagoda	LT	20LT	May	Culex quinquefasciatus	6
19.Kbal Damrei	rural	Kbal Damrei	Boeng Nay	Prey Chhor	Kampong Cham	no pagoda	LT	20LT	May	Uranotaenia rampae	1
19.Kbal Damrei	rural	Kbal Damrei	Boeng Nay	Prey Chhor	Kampong Cham	no pagoda	LT	20LT	May	Culex gelidus	1
19.Kbal Damrei	rural	Kbal Damrei	Boeng Nay	Prey Chhor	Kampong Cham	no pagoda	LT	20LT	May	Culex quinquefasciatus	7
19.Kbal Damrei	rural	Kbal Damrei	Boeng Nay	Prey Chhor	Kampong Cham	no pagoda	LT	20LT	May	Anopheles indefinitus	21
19.Kbal Damrei	rural	Kbal Damrei	Boeng Nay	Prey Chhor	Kampong Cham	no pagoda	LT	20LT	May	Culex bitaeniorhynchus	1
19.Kbal Damrei	rural	Kbal Damrei	Boeng Nay	Prey Chhor	Kampong Cham	no pagoda	LT	20LT	May	Aedes aegypti	0
19.Kbal Damrei	rural	Kbal Damrei	Boeng Nay	Prey Chhor	Kampong Cham	no pagoda	LT	20LT	May	Culex quinquefasciatus	2
19.Kbal Damrei	rural	Kbal Damrei	Boeng Nay	Prey Chhor	Kampong Cham	no pagoda	LT	20LT	May	Mimomyia luzonensis	1
19.Kbal Damrei	rural	Kbal Damrei	Boeng Nay	Prey Chhor	Kampong Cham	no pagoda	LT	20LT	May	Anopheles peditaeniatus	2
19.Kbal Damrei	rural	Kbal Damrei	Boeng Nay	Prey Chhor	Kampong Cham	no pagoda	LT	20LT	May	Anopheles indefinitus	3
19.Kbal Damrei	rural	Kbal Damrei	Boeng Nay	Prey Chhor	Kampong Cham	no pagoda	BG	53BG	May	Aedes aegypti	2
19.Kbal Damrei	rural	Kbal Damrei	Boeng Nay	Prey Chhor	Kampong Cham	no pagoda	BG	53BG	May	Anopheles indefinitus	1
19.Kbal Damrei	rural	Kbal Damrei	Boeng Nay	Prey Chhor	Kampong Cham	no pagoda	BG	53BG	May	Aedes aegypti	1
19.Kbal Damrei	rural	Kbal Damrei	Boeng Nay	Prey Chhor	Kampong Cham	no pagoda	BG	53BG	May	Anopheles indefinitus	1
19.Kbal Damrei	rural	Kbal Damrei	Boeng Nay	Prey Chhor	Kampong Cham	no pagoda	LT	18LT	May	Culex vishnui.g	27
19.Kbal Damrei	rural	Kbal Damrei	Boeng Nay	Prey Chhor	Kampong Cham	no pagoda	LT	18LT	May	Culex vishnui.g	26
19.Kbal Damrei	rural	Kbal Damrei	Boeng Nay	Prey Chhor	Kampong Cham	no pagoda	LT	18LT	May	Culex tritaeniorhynchus	1
19.Kbal Damrei	rural	Kbal Damrei	Boeng Nay	Prey Chhor	Kampong Cham	no pagoda	LT	18LT	May	Culex tritaeniorhynchus	1
19.Kbal Damrei	rural	Kbal Damrei	Boeng Nay	Prey Chhor	Kampong Cham	no pagoda	LT	18LT	May	Anopheles indefinitus	2
19.Kbal Damrei	rural	Kbal Damrei	Boeng Nay	Prey Chhor	Kampong Cham	no pagoda	LT	18LT	May	Culex quinquefasciatus	2
19.Kbal Damrei	rural	Kbal Damrei	Boeng Nay	Prey Chhor	Kampong Cham	no pagoda	LT	18LT	May	Anopheles indefinitus	5
19.Kbal Damrei	rural	Kbal Damrei	Boeng Nay	Prey Chhor	Kampong Cham	no pagoda	LT	18LT	May	Anopheles indefinitus	4
19.Kbal Damrei	rural	Kbal Damrei	Boeng Nay	Prey Chhor	Kampong Cham	no pagoda	LT	18LT	May	Culex vishnui.g	9
19.Kbal Damrei	rural	Kbal Damrei	Boeng Nay	Prey Chhor	Kampong Cham	no pagoda	LT	18LT	May	Anopheles indefinitus	20
19.Kbal Damrei	rural	Kbal Damrei	Boeng Nay	Prey Chhor	Kampong Cham	no pagoda	LT	18LT	May	Culex quinquefasciatus	1
19.Kbal Damrei	rural	Kbal Damrei	Boeng Nay	Prey Chhor	Kampong Cham	no pagoda	LT	18LT	May	Aedes aegypti	0
20.Chheu Bak	rural	Chheu Bak	Boeng Nay	Prey Chhor	Kampong Cham	no pagoda	LT	11LT	May	Culex vishnui.g	1
20.Chheu Bak	rural	Chheu Bak	Boeng Nay	Prey Chhor	Kampong Cham	no pagoda	LT	11LT	May	Anopheles indefinitus	14
20.Chheu Bak	rural	Chheu Bak	Boeng Nay	Prey Chhor	Kampong Cham	no pagoda	LT	11LT	May	Anopheles indefinitus	11
20.Chheu Bak	rural	Chheu Bak	Boeng Nay	Prey Chhor	Kampong Cham	no pagoda	LT	11LT	May	Anopheles indefinitus	10
20.Chheu Bak	rural	Chheu Bak	Boeng Nay	Prey Chhor	Kampong Cham	no pagoda	LT	11LT	May	Anopheles indefinitus	2
20.Chheu Bak	rural	Chheu Bak	Boeng Nay	Prey Chhor	Kampong Cham	no pagoda	LT	11LT	May	Culex brevipalpis	2
20.Chheu Bak	rural	Chheu Bak	Boeng Nay	Prey Chhor	Kampong Cham	no pagoda	LT	11LT	May	Culex sp1	1
20.Chheu Bak	rural	Chheu Bak	Boeng Nay	Prey Chhor	Kampong Cham	no pagoda	LT	11LT	May	Culex fuscocephala	2
20.Chheu Bak	rural	Chheu Bak	Boeng Nay	Prey Chhor	Kampong Cham	no pagoda	LT	11LT	May	Culex brevipalpis	5
20.Chheu Bak	rural	Chheu Bak	Boeng Nay	Prey Chhor	Kampong Cham	no pagoda	LT	11LT	May	Culex vishnui.g	2
20.Chheu Bak	rural	Chheu Bak	Boeng Nay	Prey Chhor	Kampong Cham	no pagoda	LT	11LT	May	Culex tritaeniorhynchus	30
20.Chheu Bak	rural	Chheu Bak	Boeng Nay	Prey Chhor	Kampong Cham	no pagoda	LT	11LT	May	Culex vishnui.g	30
20.Chheu Bak	rural	Chheu Bak	Boeng Nay	Prey Chhor	Kampong Cham	no pagoda	LT	11LT	May	Culex vishnui.g	30
20.Chheu Bak	rural	Chheu Bak	Boeng Nay	Prey Chhor	Kampong Cham	no pagoda	LT	11LT	May	Culex quinquefasciatus	2
20.Chheu Bak	rural	Chheu Bak	Boeng Nay	Prey Chhor	Kampong Cham	no pagoda	LT	11LT	May	Culex quinquefasciatus	3
20.Chheu Bak	rural	Chheu Bak	Boeng Nay	Prey Chhor	Kampong Cham	no pagoda	LT	11LT	May	Mansonia uniformis	2
20.Chheu Bak	rural	Chheu Bak	Boeng Nay	Prey Chhor	Kampong Cham	no pagoda	LT	11LT	May	Aedes aegypti	1
20.Chheu Bak	rural	Chheu Bak	Boeng Nay	Prey Chhor	Kampong Cham	no pagoda	LT	11LT	May	Anopheles barbumbrosus	1
20.Chheu Bak	rural	Chheu Bak	Boeng Nay	Prey Chhor	Kampong Cham	no pagoda	LT	11LT	May	Armigeres subalbatus	1
20.Chheu Bak	rural	Chheu Bak	Boeng Nay	Prey Chhor	Kampong Cham	no pagoda	LT	11LT	May	Aedes aegypti	0
20.Chheu Bak	rural	Chheu Bak	Boeng Nay	Prey Chhor	Kampong Cham	no pagoda	LT	11LT	May	Culex vishnui.g	1
20.Chheu Bak	rural	Chheu Bak	Boeng Nay	Prey Chhor	Kampong Cham	no pagoda	LT	11LT	May	Culex vishnui.g	6
20.Chheu Bak	rural	Chheu Bak	Boeng Nay	Prey Chhor	Kampong Cham	no pagoda	LT	11LT	May	Culex tritaeniorhynchus	14
20.Chheu Bak	rural	Chheu Bak	Boeng Nay	Prey Chhor	Kampong Cham	no pagoda	BG	54BG	May	Culex brevipalpis	1
20.Chheu Bak	rural	Chheu Bak	Boeng Nay	Prey Chhor	Kampong Cham	no pagoda	BG	54BG	May	Culex sp	1
20.Chheu Bak	rural	Chheu Bak	Boeng Nay	Prey Chhor	Kampong Cham	no pagoda	BG	54BG	May	Anopheles indefinitus	1
20.Chheu Bak	rural	Chheu Bak	Boeng Nay	Prey Chhor	Kampong Cham	no pagoda	BG	54BG	May	Anopheles indefinitus	1
20.Chheu Bak	rural	Chheu Bak	Boeng Nay	Prey Chhor	Kampong Cham	no pagoda	BG	54BG	May	Aedes aegypti	1
20.Chheu Bak	rural	Chheu Bak	Boeng Nay	Prey Chhor	Kampong Cham	no pagoda	BG	54BG	May	Aedes aegypti	1
20.Chheu Bak	rural	Chheu Bak	Boeng Nay	Prey Chhor	Kampong Cham	no pagoda	LT	10LT	May	Culex vishnui.g	5
20.Chheu Bak	rural	Chheu Bak	Boeng Nay	Prey Chhor	Kampong Cham	no pagoda	LT	10LT	May	Culex tritaeniorhynchus	3
20.Chheu Bak	rural	Chheu Bak	Boeng Nay	Prey Chhor	Kampong Cham	no pagoda	LT	10LT	May	Mansonia uniformis	4
20.Chheu Bak	rural	Chheu Bak	Boeng Nay	Prey Chhor	Kampong Cham	no pagoda	LT	10LT	May	Culex vishnui.g	19
20.Chheu Bak	rural	Chheu Bak	Boeng Nay	Prey Chhor	Kampong Cham	no pagoda	LT	10LT	May	Aedes albopictus	1
20.Chheu Bak	rural	Chheu Bak	Boeng Nay	Prey Chhor	Kampong Cham	no pagoda	LT	10LT	May	Culex quinquefasciatus	3
20.Chheu Bak	rural	Chheu Bak	Boeng Nay	Prey Chhor	Kampong Cham	no pagoda	LT	10LT	May	Coquillettidia crassipes	1
20.Chheu Bak	rural	Chheu Bak	Boeng Nay	Prey Chhor	Kampong Cham	no pagoda	LT	10LT	May	Anopheles indefinitus	3
20.Chheu Bak	rural	Chheu Bak	Boeng Nay	Prey Chhor	Kampong Cham	no pagoda	LT	10LT	May	Anopheles indefinitus	1
20.Chheu Bak	rural	Chheu Bak	Boeng Nay	Prey Chhor	Kampong Cham	no pagoda	LT	10LT	May	Culex vishnui.g	18
20.Chheu Bak	rural	Chheu Bak	Boeng Nay	Prey Chhor	Kampong Cham	no pagoda	LT	10LT	May	Culex tritaeniorhynchus	11
20.Chheu Bak	rural	Chheu Bak	Boeng Nay	Prey Chhor	Kampong Cham	no pagoda	LT	10LT	May	Aedes aegypti	0
20.Chheu Bak	rural	Chheu Bak	Boeng Nay	Prey Chhor	Kampong Cham	no pagoda	BG	55BG	May	Culex brevipalpis	3
20.Chheu Bak	rural	Chheu Bak	Boeng Nay	Prey Chhor	Kampong Cham	no pagoda	BG	55BG	May	Culex brevipalpis	1
20.Chheu Bak	rural	Chheu Bak	Boeng Nay	Prey Chhor	Kampong Cham	no pagoda	BG	55BG	May	Anopheles indefinitus	2
20.Chheu Bak	rural	Chheu Bak	Boeng Nay	Prey Chhor	Kampong Cham	no pagoda	BG	55BG	May	Anopheles indefinitus	4
20.Chheu Bak	rural	Chheu Bak	Boeng Nay	Prey Chhor	Kampong Cham	no pagoda	BG	55BG	May	Anopheles indefinitus	1
20.Chheu Bak	rural	Chheu Bak	Boeng Nay	Prey Chhor	Kampong Cham	no pagoda	BG	55BG	May	Culex quinquefasciatus	6
20.Chheu Bak	rural	Chheu Bak	Boeng Nay	Prey Chhor	Kampong Cham	no pagoda	BG	55BG	May	Culex brevipalpis	1
20.Chheu Bak	rural	Chheu Bak	Boeng Nay	Prey Chhor	Kampong Cham	no pagoda	BG	55BG	May	Culex vishnui.g	1
20.Chheu Bak	rural	Chheu Bak	Boeng Nay	Prey Chhor	Kampong Cham	no pagoda	BG	55BG	May	Aedes aegypti	1
21.O Ta Thok	rural	Ou Ta Thok	Thma Pun	Prey Chhor	Kampong Cham	pagoda	LT	7LT	May	Culex quinquefasciatus	2
21.O Ta Thok	rural	Ou Ta Thok	Thma Pun	Prey Chhor	Kampong Cham	pagoda	LT	7LT	May	Culex sp1	1
21.O Ta Thok	rural	Ou Ta Thok	Thma Pun	Prey Chhor	Kampong Cham	pagoda	LT	7LT	May	Culex brevipalpis	2
21.O Ta Thok	rural	Ou Ta Thok	Thma Pun	Prey Chhor	Kampong Cham	pagoda	LT	7LT	May	Aedes sp	1
21.O Ta Thok	rural	Ou Ta Thok	Thma Pun	Prey Chhor	Kampong Cham	pagoda	LT	7LT	May	Culex vishnui.g	6
21.O Ta Thok	rural	Ou Ta Thok	Thma Pun	Prey Chhor	Kampong Cham	pagoda	LT	7LT	May	Culex vishnui.g	2
21.O Ta Thok	rural	Ou Ta Thok	Thma Pun	Prey Chhor	Kampong Cham	pagoda	LT	7LT	May	Culex vishnui.g	2
21.O Ta Thok	rural	Ou Ta Thok	Thma Pun	Prey Chhor	Kampong Cham	pagoda	LT	7LT	May	Culex quinquefasciatus	1
21.O Ta Thok	rural	Ou Ta Thok	Thma Pun	Prey Chhor	Kampong Cham	pagoda	LT	7LT	May	Culex quinquefasciatus	1
21.O Ta Thok	rural	Ou Ta Thok	Thma Pun	Prey Chhor	Kampong Cham	pagoda	LT	7LT	May	Culex quinquefasciatus	2
21.O Ta Thok	rural	Ou Ta Thok	Thma Pun	Prey Chhor	Kampong Cham	pagoda	LT	7LT	May	Culex vishnui.g	1
21.O Ta Thok	rural	Ou Ta Thok	Thma Pun	Prey Chhor	Kampong Cham	pagoda	LT	7LT	May	Anopheles sp	2
21.O Ta Thok	rural	Ou Ta Thok	Thma Pun	Prey Chhor	Kampong Cham	pagoda	LT	7LT	May	Aedeomyia catasticta	1
21.O Ta Thok	rural	Ou Ta Thok	Thma Pun	Prey Chhor	Kampong Cham	pagoda	LT	7LT	May	Aedes aegypti	1
21.O Ta Thok	rural	Ou Ta Thok	Thma Pun	Prey Chhor	Kampong Cham	pagoda	LT	7LT	May	Mansonia uniformis	1
21.O Ta Thok	rural	Ou Ta Thok	Thma Pun	Prey Chhor	Kampong Cham	pagoda	BG	56BG	May	Aedes aegypti	1
21.O Ta Thok	rural	Ou Ta Thok	Thma Pun	Prey Chhor	Kampong Cham	pagoda	BG	56BG	May	Aedes aegypti	1
21.O Ta Thok	rural	Ou Ta Thok	Thma Pun	Prey Chhor	Kampong Cham	pagoda	BG	56BG	May	Aedes albopictus	4
21.O Ta Thok	rural	Ou Ta Thok	Thma Pun	Prey Chhor	Kampong Cham	pagoda	BG	56BG	May	Culex quinquefasciatus	2
21.O Ta Thok	rural	Ou Ta Thok	Thma Pun	Prey Chhor	Kampong Cham	pagoda	BG	56BG	May	Aedes albopictus	3
21.O Ta Thok	rural	Ou Ta Thok	Thma Pun	Prey Chhor	Kampong Cham	pagoda	LT	16LT	May	Culex brevipalpis	1
21.O Ta Thok	rural	Ou Ta Thok	Thma Pun	Prey Chhor	Kampong Cham	pagoda	LT	16LT	May	Culex sp1	1
21.O Ta Thok	rural	Ou Ta Thok	Thma Pun	Prey Chhor	Kampong Cham	pagoda	LT	16LT	May	Armigeres subalbatus	3
21.O Ta Thok	rural	Ou Ta Thok	Thma Pun	Prey Chhor	Kampong Cham	pagoda	LT	16LT	May	Anopheles indefinitus	2
21.O Ta Thok	rural	Ou Ta Thok	Thma Pun	Prey Chhor	Kampong Cham	pagoda	LT	16LT	May	Aedes albopictus	1
21.O Ta Thok	rural	Ou Ta Thok	Thma Pun	Prey Chhor	Kampong Cham	pagoda	LT	16LT	May	Aedes aegypti	1
21.O Ta Thok	rural	Ou Ta Thok	Thma Pun	Prey Chhor	Kampong Cham	pagoda	LT	16LT	May	Culex nigropunctatus	1
21.O Ta Thok	rural	Ou Ta Thok	Thma Pun	Prey Chhor	Kampong Cham	pagoda	LT	16LT	May	Culex vishnui.g	1
21.O Ta Thok	rural	Ou Ta Thok	Thma Pun	Prey Chhor	Kampong Cham	pagoda	LT	16LT	May	Culex vishnui.g	1
21.O Ta Thok	rural	Ou Ta Thok	Thma Pun	Prey Chhor	Kampong Cham	pagoda	LT	16LT	May	Culex vishnui.g	7
21.O Ta Thok	rural	Ou Ta Thok	Thma Pun	Prey Chhor	Kampong Cham	pagoda	LT	16LT	May	Culex vishnui.g	1
21.O Ta Thok	rural	Ou Ta Thok	Thma Pun	Prey Chhor	Kampong Cham	pagoda	LT	16LT	May	Aedes aegypti	0
21.O Ta Thok	rural	Ou Ta Thok	Thma Pun	Prey Chhor	Kampong Cham	pagoda	BG	57BG	May	Aedes aegypti	1
21.O Ta Thok	rural	Ou Ta Thok	Thma Pun	Prey Chhor	Kampong Cham	pagoda	BG	57BG	May	Aedes aegypti	2
22. Khvet Thom	urban	Khvet Thom	Khvet Thom	Prey Chhor	Kampong Cham	no pagoda	LT	11LT	May	Culex brevipalpis	2
22. Khvet Thom	urban	Khvet Thom	Khvet Thom	Prey Chhor	Kampong Cham	no pagoda	LT	11LT	May	Culex brevipalpis	3
22. Khvet Thom	urban	Khvet Thom	Khvet Thom	Prey Chhor	Kampong Cham	no pagoda	LT	11LT	May	Aedes aegypti	0
22. Khvet Thom	urban	Khvet Thom	Khvet Thom	Prey Chhor	Kampong Cham	no pagoda	BG	58BG	May	Aedes aegypti	1
22. Khvet Thom	urban	Khvet Thom	Khvet Thom	Prey Chhor	Kampong Cham	no pagoda	BG	58BG	May	Culex brevipalpis	1
22. Khvet Thom	urban	Khvet Thom	Khvet Thom	Prey Chhor	Kampong Cham	no pagoda	BG	58BG	May	Culex brevipalpis	5
22. Khvet Thom	urban	Khvet Thom	Khvet Thom	Prey Chhor	Kampong Cham	no pagoda	BG	58BG	May	Aedes aegypti	0
22. Khvet Thom	urban	Khvet Thom	Khvet Thom	Prey Chhor	Kampong Cham	no pagoda	LT	10LT	May	Anopheles indefinitus	1
22. Khvet Thom	urban	Khvet Thom	Khvet Thom	Prey Chhor	Kampong Cham	no pagoda	LT	10LT	May	Mansonia uniformis	3
22. Khvet Thom	urban	Khvet Thom	Khvet Thom	Prey Chhor	Kampong Cham	no pagoda	LT	10LT	May	Mansonia uniformis	1
22. Khvet Thom	urban	Khvet Thom	Khvet Thom	Prey Chhor	Kampong Cham	no pagoda	LT	10LT	May	Aedeomyia catasticta	3
22. Khvet Thom	urban	Khvet Thom	Khvet Thom	Prey Chhor	Kampong Cham	no pagoda	LT	10LT	May	Uranotaenia rampae	1
22. Khvet Thom	urban	Khvet Thom	Khvet Thom	Prey Chhor	Kampong Cham	no pagoda	LT	10LT	May	Anopheles barbumbrosus	2
22. Khvet Thom	urban	Khvet Thom	Khvet Thom	Prey Chhor	Kampong Cham	no pagoda	LT	10LT	May	Culex tritaeniorhynchus	3
22. Khvet Thom	urban	Khvet Thom	Khvet Thom	Prey Chhor	Kampong Cham	no pagoda	LT	10LT	May	Culex quinquefasciatus	4
22. Khvet Thom	urban	Khvet Thom	Khvet Thom	Prey Chhor	Kampong Cham	no pagoda	LT	10LT	May	Anopheles indefinitus	6
22. Khvet Thom	urban	Khvet Thom	Khvet Thom	Prey Chhor	Kampong Cham	no pagoda	LT	10LT	May	Anopheles peditaeniatus	2
22. Khvet Thom	urban	Khvet Thom	Khvet Thom	Prey Chhor	Kampong Cham	no pagoda	LT	10LT	May	Culex brevipalpis	10
22. Khvet Thom	urban	Khvet Thom	Khvet Thom	Prey Chhor	Kampong Cham	no pagoda	LT	10LT	May	Culex sp1	1
22. Khvet Thom	urban	Khvet Thom	Khvet Thom	Prey Chhor	Kampong Cham	no pagoda	LT	10LT	May	Culex brevipalpis	13
22. Khvet Thom	urban	Khvet Thom	Khvet Thom	Prey Chhor	Kampong Cham	no pagoda	LT	10LT	May	Culex vishnui.g	25
22. Khvet Thom	urban	Khvet Thom	Khvet Thom	Prey Chhor	Kampong Cham	no pagoda	LT	10LT	May	Culex vishnui.g	30
22. Khvet Thom	urban	Khvet Thom	Khvet Thom	Prey Chhor	Kampong Cham	no pagoda	LT	10LT	May	Culex vishnui.g	11
22. Khvet Thom	urban	Khvet Thom	Khvet Thom	Prey Chhor	Kampong Cham	no pagoda	LT	10LT	May	Culex quinquefasciatus	1
22. Khvet Thom	urban	Khvet Thom	Khvet Thom	Prey Chhor	Kampong Cham	no pagoda	LT	10LT	May	Aedes sp	1
22. Khvet Thom	urban	Khvet Thom	Khvet Thom	Prey Chhor	Kampong Cham	no pagoda	LT	10LT	May	Aedes aegypti	0
22. Khvet Thom	urban	Khvet Thom	Khvet Thom	Prey Chhor	Kampong Cham	no pagoda	LT	10LT	May	Culex tritaeniorhynchus	3
22. Khvet Thom	urban	Khvet Thom	Khvet Thom	Prey Chhor	Kampong Cham	no pagoda	LT	10LT	May	Anopheles sp	2
22. Khvet Thom	urban	Khvet Thom	Khvet Thom	Prey Chhor	Kampong Cham	no pagoda	LT	10LT	May	Anopheles indefinitus	1
22. Khvet Thom	urban	Khvet Thom	Khvet Thom	Prey Chhor	Kampong Cham	no pagoda	LT	10LT	May	Anopheles sp	2
22. Khvet Thom	urban	Khvet Thom	Khvet Thom	Prey Chhor	Kampong Cham	no pagoda	BG	59BG	May	Aedes aegypti	1
22. Khvet Thom	urban	Khvet Thom	Khvet Thom	Prey Chhor	Kampong Cham	no pagoda	BG	59BG	May	Aedes aegypti	1
22. Khvet Thom	urban	Khvet Thom	Khvet Thom	Prey Chhor	Kampong Cham	no pagoda	BG	59BG	May	Aedes aegypti	1
22. Khvet Thom	urban	Khvet Thom	Khvet Thom	Prey Chhor	Kampong Cham	no pagoda	BG	59BG	May	Culex sp	1
22. Khvet Thom	urban	Khvet Thom	Khvet Thom	Prey Chhor	Kampong Cham	no pagoda	LT	16LT	May	Uranotaenia rampae	1
22. Khvet Thom	urban	Khvet Thom	Khvet Thom	Prey Chhor	Kampong Cham	no pagoda	LT	16LT	May	Aedes aegypti	1
22. Khvet Thom	urban	Khvet Thom	Khvet Thom	Prey Chhor	Kampong Cham	no pagoda	LT	16LT	May	Aedeomyia catasticta	4
22. Khvet Thom	urban	Khvet Thom	Khvet Thom	Prey Chhor	Kampong Cham	no pagoda	LT	16LT	May	Anopheles indefinitus	2
22. Khvet Thom	urban	Khvet Thom	Khvet Thom	Prey Chhor	Kampong Cham	no pagoda	LT	16LT	May	Anopheles barbumbrosus	2
22. Khvet Thom	urban	Khvet Thom	Khvet Thom	Prey Chhor	Kampong Cham	no pagoda	LT	16LT	May	Anopheles indefinitus	2
22. Khvet Thom	urban	Khvet Thom	Khvet Thom	Prey Chhor	Kampong Cham	no pagoda	LT	16LT	May	Anopheles indefinitus	1
22. Khvet Thom	urban	Khvet Thom	Khvet Thom	Prey Chhor	Kampong Cham	no pagoda	LT	16LT	May	Mansonia uniformis	1
22. Khvet Thom	urban	Khvet Thom	Khvet Thom	Prey Chhor	Kampong Cham	no pagoda	LT	16LT	May	Mansonia uniformis	4
22. Khvet Thom	urban	Khvet Thom	Khvet Thom	Prey Chhor	Kampong Cham	no pagoda	LT	16LT	May	Culex bitaeniorhynchus	2
22. Khvet Thom	urban	Khvet Thom	Khvet Thom	Prey Chhor	Kampong Cham	no pagoda	LT	16LT	May	Culex quinquefasciatus	6
22. Khvet Thom	urban	Khvet Thom	Khvet Thom	Prey Chhor	Kampong Cham	no pagoda	LT	16LT	May	Culex quinquefasciatus	6
22. Khvet Thom	urban	Khvet Thom	Khvet Thom	Prey Chhor	Kampong Cham	no pagoda	LT	16LT	May	Culex tritaeniorhynchus	10
22. Khvet Thom	urban	Khvet Thom	Khvet Thom	Prey Chhor	Kampong Cham	no pagoda	LT	16LT	May	Culex brevipalpis	4
22. Khvet Thom	urban	Khvet Thom	Khvet Thom	Prey Chhor	Kampong Cham	no pagoda	LT	16LT	May	Culex brevipalpis	1
22. Khvet Thom	urban	Khvet Thom	Khvet Thom	Prey Chhor	Kampong Cham	no pagoda	LT	16LT	May	Culex vishnui.g	30
22. Khvet Thom	urban	Khvet Thom	Khvet Thom	Prey Chhor	Kampong Cham	no pagoda	LT	16LT	May	Culex vishnui.g	11
22. Khvet Thom	urban	Khvet Thom	Khvet Thom	Prey Chhor	Kampong Cham	no pagoda	LT	16LT	May	Culex vishnui.g	30
22. Khvet Thom	urban	Khvet Thom	Khvet Thom	Prey Chhor	Kampong Cham	no pagoda	LT	16LT	May	Culex vishnui.g	30
22. Khvet Thom	urban	Khvet Thom	Khvet Thom	Prey Chhor	Kampong Cham	no pagoda	LT	16LT	May	Culex vishnui.g	5
22. Khvet Thom	urban	Khvet Thom	Khvet Thom	Prey Chhor	Kampong Cham	no pagoda	LT	16LT	May	Aedes sp	1
22. Khvet Thom	urban	Khvet Thom	Khvet Thom	Prey Chhor	Kampong Cham	no pagoda	LT	16LT	May	Aedes aegypti	0
22. Khvet Thom	urban	Khvet Thom	Khvet Thom	Prey Chhor	Kampong Cham	no pagoda	LT	16LT	May	Anopheles peditaeniatus	1
22. Khvet Thom	urban	Khvet Thom	Khvet Thom	Prey Chhor	Kampong Cham	no pagoda	LT	16LT	May	Anopheles peditaeniatus	2
22. Khvet Thom	urban	Khvet Thom	Khvet Thom	Prey Chhor	Kampong Cham	no pagoda	LT	16LT	May	Culex vishnui.g	2
22. Khvet Thom	urban	Khvet Thom	Khvet Thom	Prey Chhor	Kampong Cham	no pagoda	LT	16LT	May	Culex vishnui.g	1
22. Khvet Thom	urban	Khvet Thom	Khvet Thom	Prey Chhor	Kampong Cham	no pagoda	LT	16LT	May	Culex fuscocephala	2
22. Khvet Thom	urban	Khvet Thom	Khvet Thom	Prey Chhor	Kampong Cham	no pagoda	LT	16LT	May	Culex sp	1
22. Khvet Thom	urban	Khvet Thom	Khvet Thom	Prey Chhor	Kampong Cham	no pagoda	LT	16LT	May	Anopheles indefinitus	1
22. Khvet Thom	urban	Khvet Thom	Khvet Thom	Prey Chhor	Kampong Cham	no pagoda	BG	60BG	May	Culex brevipalpis	1
22. Khvet Thom	urban	Khvet Thom	Khvet Thom	Prey Chhor	Kampong Cham	no pagoda	BG	60BG	May	Culex sp1	1
22. Khvet Thom	urban	Khvet Thom	Khvet Thom	Prey Chhor	Kampong Cham	no pagoda	BG	60BG	May	Culex quinquefasciatus	1
22. Khvet Thom	urban	Khvet Thom	Khvet Thom	Prey Chhor	Kampong Cham	no pagoda	BG	60BG	May	Anopheles sp	1
22. Khvet Thom	urban	Khvet Thom	Khvet Thom	Prey Chhor	Kampong Cham	no pagoda	BG	60BG	May	Aedes aegypti	0
23. Svay Areak	rural	Svay Areak	Sour Sen	Prey Chhor	Kampong Cham	no pagoda	LT	5LT	May	Culex bitaeniorhynchus	1
23. Svay Areak	rural	Svay Areak	Sour Sen	Prey Chhor	Kampong Cham	no pagoda	LT	5LT	May	Culex tritaeniorhynchus	2
23. Svay Areak	rural	Svay Areak	Sour Sen	Prey Chhor	Kampong Cham	no pagoda	LT	5LT	May	Culex vishnui.g	16
23. Svay Areak	rural	Svay Areak	Sour Sen	Prey Chhor	Kampong Cham	no pagoda	LT	5LT	May	Anopheles sp	14
23. Svay Areak	rural	Svay Areak	Sour Sen	Prey Chhor	Kampong Cham	no pagoda	LT	5LT	May	Culex brevipalpis	2
23. Svay Areak	rural	Svay Areak	Sour Sen	Prey Chhor	Kampong Cham	no pagoda	LT	5LT	May	Culex brevipalpis	4
23. Svay Areak	rural	Svay Areak	Sour Sen	Prey Chhor	Kampong Cham	no pagoda	LT	5LT	May	Aedes aegypti	0
23. Svay Areak	rural	Svay Areak	Sour Sen	Prey Chhor	Kampong Cham	no pagoda	BG	61BG	May	Anopheles indefinitus	1
23. Svay Areak	rural	Svay Areak	Sour Sen	Prey Chhor	Kampong Cham	no pagoda	BG	61BG	May	Culex brevipalpis	1
23. Svay Areak	rural	Svay Areak	Sour Sen	Prey Chhor	Kampong Cham	no pagoda	BG	61BG	May	Aedes albopictus	2
23. Svay Areak	rural	Svay Areak	Sour Sen	Prey Chhor	Kampong Cham	no pagoda	BG	61BG	May	Aedes aegypti	3
23. Svay Areak	rural	Svay Areak	Sour Sen	Prey Chhor	Kampong Cham	no pagoda	LT	20LT	May	Uranotaenia sp	1
23. Svay Areak	rural	Svay Areak	Sour Sen	Prey Chhor	Kampong Cham	no pagoda	LT	20LT	May	Anopheles indefinitus	6
23. Svay Areak	rural	Svay Areak	Sour Sen	Prey Chhor	Kampong Cham	no pagoda	LT	20LT	May	Anopheles indefinitus	20
23. Svay Areak	rural	Svay Areak	Sour Sen	Prey Chhor	Kampong Cham	no pagoda	LT	20LT	May	Anopheles indefinitus	2
23. Svay Areak	rural	Svay Areak	Sour Sen	Prey Chhor	Kampong Cham	no pagoda	LT	20LT	May	Anopheles indefinitus	7
23. Svay Areak	rural	Svay Areak	Sour Sen	Prey Chhor	Kampong Cham	no pagoda	LT	20LT	May	Culex brevipalpis	8
23. Svay Areak	rural	Svay Areak	Sour Sen	Prey Chhor	Kampong Cham	no pagoda	LT	20LT	May	Culex brevipalpis	9
23. Svay Areak	rural	Svay Areak	Sour Sen	Prey Chhor	Kampong Cham	no pagoda	LT	20LT	May	Culex vishnui.g	6
23. Svay Areak	rural	Svay Areak	Sour Sen	Prey Chhor	Kampong Cham	no pagoda	LT	20LT	May	Culex vishnui.g	1
23. Svay Areak	rural	Svay Areak	Sour Sen	Prey Chhor	Kampong Cham	no pagoda	LT	20LT	May	Culex vishnui.g	30
23. Svay Areak	rural	Svay Areak	Sour Sen	Prey Chhor	Kampong Cham	no pagoda	LT	20LT	May	Culex vishnui.g	14
23. Svay Areak	rural	Svay Areak	Sour Sen	Prey Chhor	Kampong Cham	no pagoda	LT	20LT	May	Mimomyia sp	1
23. Svay Areak	rural	Svay Areak	Sour Sen	Prey Chhor	Kampong Cham	no pagoda	LT	20LT	May	Mimomyia luzonensis	1
23. Svay Areak	rural	Svay Areak	Sour Sen	Prey Chhor	Kampong Cham	no pagoda	LT	20LT	May	Aedes aegypti	0
23. Svay Areak	rural	Svay Areak	Sour Sen	Prey Chhor	Kampong Cham	no pagoda	LT	20LT	May	Anopheles sp	2
23. Svay Areak	rural	Svay Areak	Sour Sen	Prey Chhor	Kampong Cham	no pagoda	LT	20LT	May	Anopheles sp	1
23. Svay Areak	rural	Svay Areak	Sour Sen	Prey Chhor	Kampong Cham	no pagoda	BG	62BG	May	Aedes aegypti	1
23. Svay Areak	rural	Svay Areak	Sour Sen	Prey Chhor	Kampong Cham	no pagoda	BG	62BG	May	Aedes aegypti	1
23. Svay Areak	rural	Svay Areak	Sour Sen	Prey Chhor	Kampong Cham	no pagoda	BG	62BG	May	Culex quinquefasciatus	2
23. Svay Areak	rural	Svay Areak	Sour Sen	Prey Chhor	Kampong Cham	no pagoda	BG	62BG	May	Culex brevipalpis	1
23. Svay Areak	rural	Svay Areak	Sour Sen	Prey Chhor	Kampong Cham	no pagoda	BG	62BG	May	Culex brevipalpis	1
23. Svay Areak	rural	Svay Areak	Sour Sen	Prey Chhor	Kampong Cham	no pagoda	BG	62BG	May	Aedes aegypti	0
23. Svay Areak	rural	Svay Areak	Sour Sen	Prey Chhor	Kampong Cham	no pagoda	BG	62BG	May	Aedes sp	2
24. Svay Prey	rural	Svay Prey	Saraong	Prey Chhor	Kampong Cham	pagoda	LT	6LT	May	Culex vishnui.g	17
24. Svay Prey	rural	Svay Prey	Saraong	Prey Chhor	Kampong Cham	pagoda	LT	6LT	May	Culex vishnui.g	1
24. Svay Prey	rural	Svay Prey	Saraong	Prey Chhor	Kampong Cham	pagoda	LT	6LT	May	Culex vishnui.g	4
24. Svay Prey	rural	Svay Prey	Saraong	Prey Chhor	Kampong Cham	pagoda	LT	6LT	May	Culex vishnui.g	3
24. Svay Prey	rural	Svay Prey	Saraong	Prey Chhor	Kampong Cham	pagoda	LT	6LT	May	Culex vishnui.g	3
24. Svay Prey	rural	Svay Prey	Saraong	Prey Chhor	Kampong Cham	pagoda	LT	6LT	May	Culex bitaeniorhynchus	1
24. Svay Prey	rural	Svay Prey	Saraong	Prey Chhor	Kampong Cham	pagoda	LT	6LT	May	Aedes aegypti	3
24. Svay Prey	rural	Svay Prey	Saraong	Prey Chhor	Kampong Cham	pagoda	LT	6LT	May	Culex brevipalpis	12
24. Svay Prey	rural	Svay Prey	Saraong	Prey Chhor	Kampong Cham	pagoda	LT	6LT	May	Culex brevipalpis	30
24. Svay Prey	rural	Svay Prey	Saraong	Prey Chhor	Kampong Cham	pagoda	LT	6LT	May	Culex sp1	1
24. Svay Prey	rural	Svay Prey	Saraong	Prey Chhor	Kampong Cham	pagoda	LT	6LT	May	Culex brevipalpis	11
24. Svay Prey	rural	Svay Prey	Saraong	Prey Chhor	Kampong Cham	pagoda	LT	6LT	May	Anopheles indefinitus	10
24. Svay Prey	rural	Svay Prey	Saraong	Prey Chhor	Kampong Cham	pagoda	LT	6LT	May	Anopheles indefinitus	7
24. Svay Prey	rural	Svay Prey	Saraong	Prey Chhor	Kampong Cham	pagoda	LT	6LT	May	Anopheles indefinitus	18
24. Svay Prey	rural	Svay Prey	Saraong	Prey Chhor	Kampong Cham	pagoda	LT	6LT	May	Anopheles indefinitus	3
24. Svay Prey	rural	Svay Prey	Saraong	Prey Chhor	Kampong Cham	pagoda	LT	6LT	May	Anopheles indefinitus	3
24. Svay Prey	rural	Svay Prey	Saraong	Prey Chhor	Kampong Cham	pagoda	LT	6LT	May	Culex quinquefasciatus	27
24. Svay Prey	rural	Svay Prey	Saraong	Prey Chhor	Kampong Cham	pagoda	LT	6LT	May	Culex quinquefasciatus	2
24. Svay Prey	rural	Svay Prey	Saraong	Prey Chhor	Kampong Cham	pagoda	LT	6LT	May	Aedes aegypti	0
24. Svay Prey	rural	Svay Prey	Saraong	Prey Chhor	Kampong Cham	pagoda	LT	6LT	May	Culex quinquefasciatus	1
24. Svay Prey	rural	Svay Prey	Saraong	Prey Chhor	Kampong Cham	pagoda	LT	6LT	May	Culex sp	1
24. Svay Prey	rural	Svay Prey	Saraong	Prey Chhor	Kampong Cham	pagoda	LT	6LT	May	Anopheles indefinitus	1
24. Svay Prey	rural	Svay Prey	Saraong	Prey Chhor	Kampong Cham	pagoda	BG	63BG	May	Culex fuscocephala	6
24. Svay Prey	rural	Svay Prey	Saraong	Prey Chhor	Kampong Cham	pagoda	BG	63BG	May	Culex brevipalpis	2
24. Svay Prey	rural	Svay Prey	Saraong	Prey Chhor	Kampong Cham	pagoda	BG	63BG	May	Culex quinquefasciatus	2
24. Svay Prey	rural	Svay Prey	Saraong	Prey Chhor	Kampong Cham	pagoda	BG	63BG	May	Aedes aegypti	1
24. Svay Prey	rural	Svay Prey	Saraong	Prey Chhor	Kampong Cham	pagoda	BG	63BG	May	Anopheles indefinitus	2
24. Svay Prey	rural	Svay Prey	Saraong	Prey Chhor	Kampong Cham	pagoda	BG	63BG	May	Anopheles indefinitus	1
24. Svay Prey	rural	Svay Prey	Saraong	Prey Chhor	Kampong Cham	pagoda	LT	14LT	May	Uranotaenia sp	1
24. Svay Prey	rural	Svay Prey	Saraong	Prey Chhor	Kampong Cham	pagoda	LT	14LT	May	Anopheles indefinitus	6
24. Svay Prey	rural	Svay Prey	Saraong	Prey Chhor	Kampong Cham	pagoda	LT	14LT	May	Anopheles indefinitus	16
24. Svay Prey	rural	Svay Prey	Saraong	Prey Chhor	Kampong Cham	pagoda	LT	14LT	May	Anopheles indefinitus	11
24. Svay Prey	rural	Svay Prey	Saraong	Prey Chhor	Kampong Cham	pagoda	LT	14LT	May	Anopheles indefinitus	6
24. Svay Prey	rural	Svay Prey	Saraong	Prey Chhor	Kampong Cham	pagoda	LT	14LT	May	Culex quinquefasciatus	1
24. Svay Prey	rural	Svay Prey	Saraong	Prey Chhor	Kampong Cham	pagoda	LT	14LT	May	Culex quinquefasciatus	14
24. Svay Prey	rural	Svay Prey	Saraong	Prey Chhor	Kampong Cham	pagoda	LT	14LT	May	Culex fuscocephala	3
24. Svay Prey	rural	Svay Prey	Saraong	Prey Chhor	Kampong Cham	pagoda	LT	14LT	May	Aedes aegypti	2
24. Svay Prey	rural	Svay Prey	Saraong	Prey Chhor	Kampong Cham	pagoda	LT	14LT	May	Aedes aegypti	1
24. Svay Prey	rural	Svay Prey	Saraong	Prey Chhor	Kampong Cham	pagoda	LT	14LT	May	Mansonia uniformis	1
24. Svay Prey	rural	Svay Prey	Saraong	Prey Chhor	Kampong Cham	pagoda	LT	14LT	May	Culex bitaeniorhynchus	1
24. Svay Prey	rural	Svay Prey	Saraong	Prey Chhor	Kampong Cham	pagoda	LT	14LT	May	Culex vishnui.g	30
24. Svay Prey	rural	Svay Prey	Saraong	Prey Chhor	Kampong Cham	pagoda	LT	14LT	May	Culex vishnui.g	27
24. Svay Prey	rural	Svay Prey	Saraong	Prey Chhor	Kampong Cham	pagoda	LT	14LT	May	Culex vishnui.g	2
24. Svay Prey	rural	Svay Prey	Saraong	Prey Chhor	Kampong Cham	pagoda	LT	14LT	May	Culex vishnui.g	7
24. Svay Prey	rural	Svay Prey	Saraong	Prey Chhor	Kampong Cham	pagoda	LT	14LT	May	Culex brevipalpis	22
24. Svay Prey	rural	Svay Prey	Saraong	Prey Chhor	Kampong Cham	pagoda	LT	14LT	May	Culex brevipalpis	18
24. Svay Prey	rural	Svay Prey	Saraong	Prey Chhor	Kampong Cham	pagoda	LT	14LT	May	Aedes sp	1
24. Svay Prey	rural	Svay Prey	Saraong	Prey Chhor	Kampong Cham	pagoda	LT	14LT	May	Aedes aegypti	0
24. Svay Prey	rural	Svay Prey	Saraong	Prey Chhor	Kampong Cham	pagoda	LT	14LT	May	Mimomyia elegans	1
24. Svay Prey	rural	Svay Prey	Saraong	Prey Chhor	Kampong Cham	pagoda	LT	14LT	May	Anopheles sp	1
24. Svay Prey	rural	Svay Prey	Saraong	Prey Chhor	Kampong Cham	pagoda	LT	14LT	May	Culex tritaeniorhynchus	1
24. Svay Prey	rural	Svay Prey	Saraong	Prey Chhor	Kampong Cham	pagoda	LT	14LT	May	Culex vishnui.g	1
24. Svay Prey	rural	Svay Prey	Saraong	Prey Chhor	Kampong Cham	pagoda	BG	64BG	May	Anopheles indefinitus	2
24. Svay Prey	rural	Svay Prey	Saraong	Prey Chhor	Kampong Cham	pagoda	BG	64BG	May	Aedes aegypti	1
24. Svay Prey	rural	Svay Prey	Saraong	Prey Chhor	Kampong Cham	pagoda	BG	64BG	May	Culex quinquefasciatus	1
24. Svay Prey	rural	Svay Prey	Saraong	Prey Chhor	Kampong Cham	pagoda	BG	64BG	May	Aedes aegypti	0
24. Svay Prey	rural	Svay Prey	Saraong	Prey Chhor	Kampong Cham	pagoda	LT	12LT	May	Anopheles indefinitus	1
24. Svay Prey	rural	Svay Prey	Saraong	Prey Chhor	Kampong Cham	pagoda	LT	12LT	May	Culex quinquefasciatus	1
24. Svay Prey	rural	Svay Prey	Saraong	Prey Chhor	Kampong Cham	pagoda	LT	12LT	May	Aedes sp	1
24. Svay Prey	rural	Svay Prey	Saraong	Prey Chhor	Kampong Cham	pagoda	LT	12LT	May	Aedes aegypti	0
24. Svay Prey	rural	Svay Prey	Saraong	Prey Chhor	Kampong Cham	pagoda	BG	65BG	May	Aedes aegypti	1
24. Svay Prey	rural	Svay Prey	Saraong	Prey Chhor	Kampong Cham	pagoda	BG	65BG	May	Aedes aegypti	1
24. Svay Prey	rural	Svay Prey	Saraong	Prey Chhor	Kampong Cham	pagoda	BG	65BG	May	Aedes aegypti	1
24. Svay Prey	rural	Svay Prey	Saraong	Prey Chhor	Kampong Cham	pagoda	BG	65BG	May	Culex fuscocephala	1
24. Svay Prey	rural	Svay Prey	Saraong	Prey Chhor	Kampong Cham	pagoda	BG	65BG	May	Culex quinquefasciatus	7
24. Svay Prey	rural	Svay Prey	Saraong	Prey Chhor	Kampong Cham	pagoda	BG	65BG	May	Anopheles indefinitus	1
24. Svay Prey	rural	Svay Prey	Saraong	Prey Chhor	Kampong Cham	pagoda	BG	65BG	May	Anopheles indefinitus	1
24. Svay Prey	rural	Svay Prey	Saraong	Prey Chhor	Kampong Cham	pagoda	BG	65BG	May	Culex brevipalpis	2
24. Svay Prey	rural	Svay Prey	Saraong	Prey Chhor	Kampong Cham	pagoda	BG	65BG	May	Culex brevipalpis	1
24. Svay Prey	rural	Svay Prey	Saraong	Prey Chhor	Kampong Cham	pagoda	BG	65BG	May	Culex brevipalpis	2
1. Punley	rural	Punley Phsar	Anh Cheurm	Tboung Khmum	Tboung Khmum	pagoda	LT	12LT	August	Anopheles indefinitus	4
1. Punley	rural	Punley Phsar	Anh Cheurm	Tboung Khmum	Tboung Khmum	pagoda	LT	12LT	August	Anopheles indefinitus	5
1. Punley	rural	Punley Phsar	Anh Cheurm	Tboung Khmum	Tboung Khmum	pagoda	LT	12LT	August	Aedeomyia catasticta	1
1. Punley	rural	Punley Phsar	Anh Cheurm	Tboung Khmum	Tboung Khmum	pagoda	LT	12LT	August	Anopheles indefinitus	6
1. Punley	rural	Punley Phsar	Anh Cheurm	Tboung Khmum	Tboung Khmum	pagoda	LT	12LT	August	Culex vishnui.g	11
1. Punley	rural	Punley Phsar	Anh Cheurm	Tboung Khmum	Tboung Khmum	pagoda	LT	12LT	August	Culex vishnui.g	5
1. Punley	rural	Punley Phsar	Anh Cheurm	Tboung Khmum	Tboung Khmum	pagoda	LT	12LT	August	Mansonia uniformis	6
1. Punley	rural	Punley Phsar	Anh Cheurm	Tboung Khmum	Tboung Khmum	pagoda	LT	12LT	August	Mansonia uniformis	1
1. Punley	rural	Punley Phsar	Anh Cheurm	Tboung Khmum	Tboung Khmum	pagoda	LT	12LT	August	Culex bitaeniorhynchus	2
1. Punley	rural	Punley Phsar	Anh Cheurm	Tboung Khmum	Tboung Khmum	pagoda	LT	12LT	August	Culex bitaeniorhynchus	1
1. Punley	rural	Punley Phsar	Anh Cheurm	Tboung Khmum	Tboung Khmum	pagoda	LT	12LT	August	Aedes aegypti	0
1. Punley	rural	Punley Phsar	Anh Cheurm	Tboung Khmum	Tboung Khmum	pagoda	BG	18BG	August	Anopheles indefinitus	2
1. Punley	rural	Punley Phsar	Anh Cheurm	Tboung Khmum	Tboung Khmum	pagoda	BG	18BG	August	Culex quinquefasciatus	3
1. Punley	rural	Punley Phsar	Anh Cheurm	Tboung Khmum	Tboung Khmum	pagoda	BG	18BG	August	Culex quinquefasciatus	2
1. Punley	rural	Punley Phsar	Anh Cheurm	Tboung Khmum	Tboung Khmum	pagoda	BG	18BG	August	Culex tritaeniorhynchus	1
1. Punley	rural	Punley Phsar	Anh Cheurm	Tboung Khmum	Tboung Khmum	pagoda	BG	18BG	August	Culex vishnui.g	1
1. Punley	rural	Punley Phsar	Anh Cheurm	Tboung Khmum	Tboung Khmum	pagoda	BG	18BG	August	Culex brevipalpis	1
1. Punley	rural	Punley Phsar	Anh Cheurm	Tboung Khmum	Tboung Khmum	pagoda	BG	18BG	August	Aedes aegypti	0
1. Punley	rural	Punley Phsar	Anh Cheurm	Tboung Khmum	Tboung Khmum	pagoda	LT	20LT	August	Culex vishnui.g	1
1. Punley	rural	Punley Phsar	Anh Cheurm	Tboung Khmum	Tboung Khmum	pagoda	LT	20LT	August	Culex vishnui.g	6
1. Punley	rural	Punley Phsar	Anh Cheurm	Tboung Khmum	Tboung Khmum	pagoda	LT	20LT	August	Culex quinquefasciatus	1
1. Punley	rural	Punley Phsar	Anh Cheurm	Tboung Khmum	Tboung Khmum	pagoda	LT	20LT	August	Culex bitaeniorhynchus	1
1. Punley	rural	Punley Phsar	Anh Cheurm	Tboung Khmum	Tboung Khmum	pagoda	LT	20LT	August	Mansonia uniformis	2
1. Punley	rural	Punley Phsar	Anh Cheurm	Tboung Khmum	Tboung Khmum	pagoda	LT	20LT	August	Anopheles indefinitus	1
1. Punley	rural	Punley Phsar	Anh Cheurm	Tboung Khmum	Tboung Khmum	pagoda	LT	20LT	August	Anopheles indefinitus	2
1. Punley	rural	Punley Phsar	Anh Cheurm	Tboung Khmum	Tboung Khmum	pagoda	LT	20LT	August	Aedes aegypti	0
1. Punley	rural	Punley Phsar	Anh Cheurm	Tboung Khmum	Tboung Khmum	pagoda	BG	16BG	August	Culex vishnui.g	1
1. Punley	rural	Punley Phsar	Anh Cheurm	Tboung Khmum	Tboung Khmum	pagoda	BG	16BG	August	Culex quinquefasciatus	4
1. Punley	rural	Punley Phsar	Anh Cheurm	Tboung Khmum	Tboung Khmum	pagoda	BG	16BG	August	Culex quinquefasciatus	4
1. Punley	rural	Punley Phsar	Anh Cheurm	Tboung Khmum	Tboung Khmum	pagoda	BG	16BG	August	Aedes sp	1
1. Punley	rural	Punley Phsar	Anh Cheurm	Tboung Khmum	Tboung Khmum	pagoda	BG	16BG	August	Aedes aegypti	2
1. Punley	rural	Punley Phsar	Anh Cheurm	Tboung Khmum	Tboung Khmum	pagoda	BG	16BG	August	Anopheles indefinitus	1
1. Punley	rural	Punley Phsar	Anh Cheurm	Tboung Khmum	Tboung Khmum	pagoda	BG	16BG	August	Anopheles indefinitus	2
1. Punley	rural	Punley Phsar	Anh Cheurm	Tboung Khmum	Tboung Khmum	pagoda	LT	10LT	August	Culex quinquefasciatus	1
1. Punley	rural	Punley Phsar	Anh Cheurm	Tboung Khmum	Tboung Khmum	pagoda	LT	10LT	August	Culex bitaeniorhynchus	5
1. Punley	rural	Punley Phsar	Anh Cheurm	Tboung Khmum	Tboung Khmum	pagoda	LT	10LT	August	Anopheles indefinitus	2
1. Punley	rural	Punley Phsar	Anh Cheurm	Tboung Khmum	Tboung Khmum	pagoda	LT	10LT	August	Mansonia uniformis	15
1. Punley	rural	Punley Phsar	Anh Cheurm	Tboung Khmum	Tboung Khmum	pagoda	LT	10LT	August	Culex vishnui.g	21
1. Punley	rural	Punley Phsar	Anh Cheurm	Tboung Khmum	Tboung Khmum	pagoda	LT	10LT	August	Armigeres subalbatus	1
1. Punley	rural	Punley Phsar	Anh Cheurm	Tboung Khmum	Tboung Khmum	pagoda	LT	10LT	August	Anopheles indefinitus	3
1. Punley	rural	Punley Phsar	Anh Cheurm	Tboung Khmum	Tboung Khmum	pagoda	LT	10LT	August	Anopheles peditaeniatus	2
1. Punley	rural	Punley Phsar	Anh Cheurm	Tboung Khmum	Tboung Khmum	pagoda	LT	10LT	August	Anopheles indefinitus	4
1. Punley	rural	Punley Phsar	Anh Cheurm	Tboung Khmum	Tboung Khmum	pagoda	LT	10LT	August	Culex vishnui.g	6
1. Punley	rural	Punley Phsar	Anh Cheurm	Tboung Khmum	Tboung Khmum	pagoda	LT	10LT	August	Mansonia uniformis	1
1. Punley	rural	Punley Phsar	Anh Cheurm	Tboung Khmum	Tboung Khmum	pagoda	LT	10LT	August	Culex quinquefasciatus	1
1. Punley	rural	Punley Phsar	Anh Cheurm	Tboung Khmum	Tboung Khmum	pagoda	LT	10LT	August	Anopheles peditaeniatus	1
1. Punley	rural	Punley Phsar	Anh Cheurm	Tboung Khmum	Tboung Khmum	pagoda	LT	10LT	August	Anopheles indefinitus	1
1. Punley	rural	Punley Phsar	Anh Cheurm	Tboung Khmum	Tboung Khmum	pagoda	LT	10LT	August	Aedes aegypti	0
1. Punley	rural	Punley Phsar	Anh Cheurm	Tboung Khmum	Tboung Khmum	pagoda	BG	1BG	August	Culex quinquefasciatus	2
1. Punley	rural	Punley Phsar	Anh Cheurm	Tboung Khmum	Tboung Khmum	pagoda	BG	1BG	August	Culex quinquefasciatus	1
1. Punley	rural	Punley Phsar	Anh Cheurm	Tboung Khmum	Tboung Khmum	pagoda	BG	1BG	August	Culex vishnui.g	1
1. Punley	rural	Punley Phsar	Anh Cheurm	Tboung Khmum	Tboung Khmum	pagoda	BG	1BG	August	Culex brevipalpis	1
1. Punley	rural	Punley Phsar	Anh Cheurm	Tboung Khmum	Tboung Khmum	pagoda	BG	1BG	August	Anopheles indefinitus	2
1. Punley	rural	Punley Phsar	Anh Cheurm	Tboung Khmum	Tboung Khmum	pagoda	BG	1BG	August	Aedes aegypti	1
1. Punley	rural	Punley Phsar	Anh Cheurm	Tboung Khmum	Tboung Khmum	pagoda	BG	1BG	August	Aedes albopictus	1
2. AngKor Chey	peri	Ankor Chey	Sraslab	Tboung Khmum	Tboung Khmum	no pagoda	LT	5LT	August	Aedes albopictus	1
2. AngKor Chey	peri	Ankor Chey	Sraslab	Tboung Khmum	Tboung Khmum	no pagoda	LT	5LT	August	Anopheles indefinitus	1
2. AngKor Chey	peri	Ankor Chey	Sraslab	Tboung Khmum	Tboung Khmum	no pagoda	LT	5LT	August	Coquillettidia crassipes	1
2. AngKor Chey	peri	Ankor Chey	Sraslab	Tboung Khmum	Tboung Khmum	no pagoda	LT	5LT	August	Aedes aegypti	0
2. AngKor Chey	peri	Ankor Chey	Sraslab	Tboung Khmum	Tboung Khmum	no pagoda	BG	8BG	August	Empty Empty	0
2. AngKor Chey	peri	Ankor Chey	Sraslab	Tboung Khmum	Tboung Khmum	no pagoda	LT	16LT	August	Aedes aegypti	1
2. AngKor Chey	peri	Ankor Chey	Sraslab	Tboung Khmum	Tboung Khmum	no pagoda	LT	16LT	August	Anopheles indefinitus	1
2. AngKor Chey	peri	Ankor Chey	Sraslab	Tboung Khmum	Tboung Khmum	no pagoda	BG	20BG	August	Culex quinquefasciatus	1
2. AngKor Chey	peri	Ankor Chey	Sraslab	Tboung Khmum	Tboung Khmum	no pagoda	BG	20BG	August	Aedes aegypti	0
2. AngKor Chey	peri	Ankor Chey	Sraslab	Tboung Khmum	Tboung Khmum	no pagoda	LT	6LT	August	Empty Empty	0
2. AngKor Chey	peri	Ankor Chey	Sraslab	Tboung Khmum	Tboung Khmum	no pagoda	LT	6LT	August	Aedes aegypti	0
2. AngKor Chey	peri	Ankor Chey	Sraslab	Tboung Khmum	Tboung Khmum	no pagoda	BG	14BG	August	Culex quinquefasciatus	1
2. AngKor Chey	peri	Ankor Chey	Sraslab	Tboung Khmum	Tboung Khmum	no pagoda	BG	14BG	August	Aedes aegypti	0
3. Steung Penh	rural	Stueng Penh	Chikor	Tboung Khmum	Tboung Khmum	no pagoda	LT	15LT	August	Culex vishnui.g	1
3. Steung Penh	rural	Stueng Penh	Chikor	Tboung Khmum	Tboung Khmum	no pagoda	LT	15LT	August	Aedes aegypti	0
3. Steung Penh	rural	Stueng Penh	Chikor	Tboung Khmum	Tboung Khmum	no pagoda	BG	4BG	August	Aedes aegypti	2
3. Steung Penh	rural	Stueng Penh	Chikor	Tboung Khmum	Tboung Khmum	no pagoda	BG	4BG	August	Aedes aegypti	7
3. Steung Penh	rural	Stueng Penh	Chikor	Tboung Khmum	Tboung Khmum	no pagoda	BG	4BG	August	Aedes albopictus	2
3. Steung Penh	rural	Stueng Penh	Chikor	Tboung Khmum	Tboung Khmum	no pagoda	BG	4BG	August	Aedes aegypti	1
3. Steung Penh	rural	Stueng Penh	Chikor	Tboung Khmum	Tboung Khmum	no pagoda	BG	4BG	August	Culex vishnui.g	1
3. Steung Penh	rural	Stueng Penh	Chikor	Tboung Khmum	Tboung Khmum	no pagoda	BG	4BG	August	Anopheles indefinitus	2
3. Steung Penh	rural	Stueng Penh	Chikor	Tboung Khmum	Tboung Khmum	no pagoda	BG	4BG	August	Culex brevipalpis	1
3. Steung Penh	rural	Stueng Penh	Chikor	Tboung Khmum	Tboung Khmum	no pagoda	BG	4BG	August	Culex brevipalpis	4
3. Steung Penh	rural	Stueng Penh	Chikor	Tboung Khmum	Tboung Khmum	no pagoda	LT	9LT	August	Lutzia sp	1
3. Steung Penh	rural	Stueng Penh	Chikor	Tboung Khmum	Tboung Khmum	no pagoda	LT	9LT	August	Aedes albopictus	1
3. Steung Penh	rural	Stueng Penh	Chikor	Tboung Khmum	Tboung Khmum	no pagoda	LT	9LT	August	Aedes albopictus	1
3. Steung Penh	rural	Stueng Penh	Chikor	Tboung Khmum	Tboung Khmum	no pagoda	LT	9LT	August	Anopheles indefinitus	1
3. Steung Penh	rural	Stueng Penh	Chikor	Tboung Khmum	Tboung Khmum	no pagoda	LT	9LT	August	Aedes aegypti	1
3. Steung Penh	rural	Stueng Penh	Chikor	Tboung Khmum	Tboung Khmum	no pagoda	LT	9LT	August	Culex brevipalpis	1
3. Steung Penh	rural	Stueng Penh	Chikor	Tboung Khmum	Tboung Khmum	no pagoda	BG	12BG	August	Aedes aegypti	1
3. Steung Penh	rural	Stueng Penh	Chikor	Tboung Khmum	Tboung Khmum	no pagoda	BG	12BG	August	Aedes aegypti	4
3. Steung Penh	rural	Stueng Penh	Chikor	Tboung Khmum	Tboung Khmum	no pagoda	BG	12BG	August	Culex brevipalpis	1
3. Steung Penh	rural	Stueng Penh	Chikor	Tboung Khmum	Tboung Khmum	no pagoda	BG	12BG	August	Anopheles indefinitus	1
4. Samrong Borei	rural	Riev	Moung Riev	Tboung Khmum	Tboung Khmum	no pagoda	LT	7LT	August	Empty Empty	0
4. Samrong Borei	rural	Riev	Moung Riev	Tboung Khmum	Tboung Khmum	no pagoda	LT	7LT	August	Aedes aegypti	0
4. Samrong Borei	rural	Riev	Moung Riev	Tboung Khmum	Tboung Khmum	no pagoda	BG	3BG	August	Culex quinquefasciatus	1
4. Samrong Borei	rural	Riev	Moung Riev	Tboung Khmum	Tboung Khmum	no pagoda	BG	3BG	August	Culex quinquefasciatus	1
4. Samrong Borei	rural	Riev	Moung Riev	Tboung Khmum	Tboung Khmum	no pagoda	BG	3BG	August	Culex vishnui.g	1
4. Samrong Borei	rural	Riev	Moung Riev	Tboung Khmum	Tboung Khmum	no pagoda	BG	3BG	August	Culex gelidus	1
4. Samrong Borei	rural	Riev	Moung Riev	Tboung Khmum	Tboung Khmum	no pagoda	BG	3BG	August	Aedes aegypti	1
4. Samrong Borei	rural	Riev	Moung Riev	Tboung Khmum	Tboung Khmum	no pagoda	LT	19LT	August	Culex brevipalpis	2
4. Samrong Borei	rural	Riev	Moung Riev	Tboung Khmum	Tboung Khmum	no pagoda	LT	19LT	August	Culex brevipalpis	1
4. Samrong Borei	rural	Riev	Moung Riev	Tboung Khmum	Tboung Khmum	no pagoda	LT	19LT	August	Culex quinquefasciatus	2
4. Samrong Borei	rural	Riev	Moung Riev	Tboung Khmum	Tboung Khmum	no pagoda	LT	19LT	August	Culex quinquefasciatus	1
4. Samrong Borei	rural	Riev	Moung Riev	Tboung Khmum	Tboung Khmum	no pagoda	LT	19LT	August	Culex vishnui.g	2
4. Samrong Borei	rural	Riev	Moung Riev	Tboung Khmum	Tboung Khmum	no pagoda	LT	19LT	August	Anopheles indefinitus	1
4. Samrong Borei	rural	Riev	Moung Riev	Tboung Khmum	Tboung Khmum	no pagoda	LT	19LT	August	Mansonia uniformis	4
4. Samrong Borei	rural	Riev	Moung Riev	Tboung Khmum	Tboung Khmum	no pagoda	LT	19LT	August	Culex vishnui.g	3
4. Samrong Borei	rural	Riev	Moung Riev	Tboung Khmum	Tboung Khmum	no pagoda	LT	19LT	August	Armigeres subalbatus	3
4. Samrong Borei	rural	Riev	Moung Riev	Tboung Khmum	Tboung Khmum	no pagoda	LT	19LT	August	Anopheles indefinitus	1
4. Samrong Borei	rural	Riev	Moung Riev	Tboung Khmum	Tboung Khmum	no pagoda	LT	19LT	August	Aedes aegypti	0
4. Samrong Borei	rural	Riev	Moung Riev	Tboung Khmum	Tboung Khmum	no pagoda	BG	2BG	August	Aedes albopictus	2
4. Samrong Borei	rural	Riev	Moung Riev	Tboung Khmum	Tboung Khmum	no pagoda	BG	2BG	August	Aedes aegypti	2
4. Samrong Borei	rural	Riev	Moung Riev	Tboung Khmum	Tboung Khmum	no pagoda	LT	3LT	August	Anopheles indefinitus	3
4. Samrong Borei	rural	Riev	Moung Riev	Tboung Khmum	Tboung Khmum	no pagoda	LT	3LT	August	Aedes albopictus	3
4. Samrong Borei	rural	Riev	Moung Riev	Tboung Khmum	Tboung Khmum	no pagoda	LT	3LT	August	Aedes aegypti	1
4. Samrong Borei	rural	Riev	Moung Riev	Tboung Khmum	Tboung Khmum	no pagoda	LT	3LT	August	Aedes albopictus	1
4. Samrong Borei	rural	Riev	Moung Riev	Tboung Khmum	Tboung Khmum	no pagoda	LT	3LT	August	Anopheles indefinitus	3
4. Samrong Borei	rural	Riev	Moung Riev	Tboung Khmum	Tboung Khmum	no pagoda	LT	3LT	August	Armigeres subalbatus	1
4. Samrong Borei	rural	Riev	Moung Riev	Tboung Khmum	Tboung Khmum	no pagoda	LT	3LT	August	Armigeres subalbatus	4
4. Samrong Borei	rural	Riev	Moung Riev	Tboung Khmum	Tboung Khmum	no pagoda	LT	3LT	August	Culex brevipalpis	3
4. Samrong Borei	rural	Riev	Moung Riev	Tboung Khmum	Tboung Khmum	no pagoda	LT	3LT	August	Culex brevipalpis	1
4. Samrong Borei	rural	Riev	Moung Riev	Tboung Khmum	Tboung Khmum	no pagoda	LT	3LT	August	Culex vishnui.g	2
4. Samrong Borei	rural	Riev	Moung Riev	Tboung Khmum	Tboung Khmum	no pagoda	LT	3LT	August	Culex vishnui.g	2
4. Samrong Borei	rural	Riev	Moung Riev	Tboung Khmum	Tboung Khmum	no pagoda	LT	3LT	August	Culex tritaeniorhynchus	1
4. Samrong Borei	rural	Riev	Moung Riev	Tboung Khmum	Tboung Khmum	no pagoda	LT	3LT	August	Uranotaenia rampae	1
4. Samrong Borei	rural	Riev	Moung Riev	Tboung Khmum	Tboung Khmum	no pagoda	LT	3LT	August	Culex quinquefasciatus	1
4. Samrong Borei	rural	Riev	Moung Riev	Tboung Khmum	Tboung Khmum	no pagoda	LT	3LT	August	Culex malayi	1
4. Samrong Borei	rural	Riev	Moung Riev	Tboung Khmum	Tboung Khmum	no pagoda	BG	7BG	August	Culex quinquefasciatus	2
4. Samrong Borei	rural	Riev	Moung Riev	Tboung Khmum	Tboung Khmum	no pagoda	BG	7BG	August	Culex quinquefasciatus	2
4. Samrong Borei	rural	Riev	Moung Riev	Tboung Khmum	Tboung Khmum	no pagoda	BG	7BG	August	Aedes aegypti	0
5.Toul Vihear	peri	Toul Vihear	Chiro Pir	Tboung Khmum	Tboung Khmum	no pagoda	LT	17LT	August	Culex quinquefasciatus	1
5.Toul Vihear	peri	Toul Vihear	Chiro Pir	Tboung Khmum	Tboung Khmum	no pagoda	LT	17LT	August	Anopheles indefinitus	1
5.Toul Vihear	peri	Toul Vihear	Chiro Pir	Tboung Khmum	Tboung Khmum	no pagoda	LT	17LT	August	Aedes aegypti	0
5.Toul Vihear	peri	Toul Vihear	Chiro Pir	Tboung Khmum	Tboung Khmum	no pagoda	BG	5BG	August	Culex quinquefasciatus	2
5.Toul Vihear	peri	Toul Vihear	Chiro Pir	Tboung Khmum	Tboung Khmum	no pagoda	BG	5BG	August	Anopheles indefinitus	1
5.Toul Vihear	peri	Toul Vihear	Chiro Pir	Tboung Khmum	Tboung Khmum	no pagoda	BG	5BG	August	Culex quinquefasciatus	1
5.Toul Vihear	peri	Toul Vihear	Chiro Pir	Tboung Khmum	Tboung Khmum	no pagoda	BG	5BG	August	Aedes aegypti	0
5.Toul Vihear	peri	Toul Vihear	Chiro Pir	Tboung Khmum	Tboung Khmum	no pagoda	LT	18LT	August	Culex gelidus	1
5.Toul Vihear	peri	Toul Vihear	Chiro Pir	Tboung Khmum	Tboung Khmum	no pagoda	LT	18LT	August	Culex tritaeniorhynchus	1
5.Toul Vihear	peri	Toul Vihear	Chiro Pir	Tboung Khmum	Tboung Khmum	no pagoda	LT	18LT	August	Anopheles indefinitus	2
5.Toul Vihear	peri	Toul Vihear	Chiro Pir	Tboung Khmum	Tboung Khmum	no pagoda	LT	18LT	August	Anopheles indefinitus	1
5.Toul Vihear	peri	Toul Vihear	Chiro Pir	Tboung Khmum	Tboung Khmum	no pagoda	LT	18LT	August	Culex brevipalpis	2
5.Toul Vihear	peri	Toul Vihear	Chiro Pir	Tboung Khmum	Tboung Khmum	no pagoda	LT	18LT	August	Aedes albopictus	1
5.Toul Vihear	peri	Toul Vihear	Chiro Pir	Tboung Khmum	Tboung Khmum	no pagoda	LT	18LT	August	Aedes albopictus	1
5.Toul Vihear	peri	Toul Vihear	Chiro Pir	Tboung Khmum	Tboung Khmum	no pagoda	LT	18LT	August	Anopheles hodgkini	3
5.Toul Vihear	peri	Toul Vihear	Chiro Pir	Tboung Khmum	Tboung Khmum	no pagoda	LT	18LT	August	Aedes aegypti	0
5.Toul Vihear	peri	Toul Vihear	Chiro Pir	Tboung Khmum	Tboung Khmum	no pagoda	BG	13BG	August	Culex quinquefasciatus	2
5.Toul Vihear	peri	Toul Vihear	Chiro Pir	Tboung Khmum	Tboung Khmum	no pagoda	BG	13BG	August	Anopheles indefinitus	3
5.Toul Vihear	peri	Toul Vihear	Chiro Pir	Tboung Khmum	Tboung Khmum	no pagoda	BG	13BG	August	Culex brevipalpis	1
5.Toul Vihear	peri	Toul Vihear	Chiro Pir	Tboung Khmum	Tboung Khmum	no pagoda	BG	13BG	August	Aedes aegypti	0
5.Toul Vihear	peri	Toul Vihear	Chiro Pir	Tboung Khmum	Tboung Khmum	no pagoda	LT	9LT	August	Culex brevipalpis	1
5.Toul Vihear	peri	Toul Vihear	Chiro Pir	Tboung Khmum	Tboung Khmum	no pagoda	LT	9LT	August	Anopheles indefinitus	4
5.Toul Vihear	peri	Toul Vihear	Chiro Pir	Tboung Khmum	Tboung Khmum	no pagoda	LT	9LT	August	Culex brevipalpis	1
5.Toul Vihear	peri	Toul Vihear	Chiro Pir	Tboung Khmum	Tboung Khmum	no pagoda	LT	9LT	August	Culex fuscocephala	1
5.Toul Vihear	peri	Toul Vihear	Chiro Pir	Tboung Khmum	Tboung Khmum	no pagoda	LT	9LT	August	Aedes albopictus	1
5.Toul Vihear	peri	Toul Vihear	Chiro Pir	Tboung Khmum	Tboung Khmum	no pagoda	LT	9LT	August	Anopheles peditaeniatus	1
5.Toul Vihear	peri	Toul Vihear	Chiro Pir	Tboung Khmum	Tboung Khmum	no pagoda	LT	9LT	August	Aedes aegypti	0
5.Toul Vihear	peri	Toul Vihear	Chiro Pir	Tboung Khmum	Tboung Khmum	no pagoda	BG	10BG	August	Anopheles hodgkini	1
5.Toul Vihear	peri	Toul Vihear	Chiro Pir	Tboung Khmum	Tboung Khmum	no pagoda	BG	10BG	August	Culex quinquefasciatus	4
5.Toul Vihear	peri	Toul Vihear	Chiro Pir	Tboung Khmum	Tboung Khmum	no pagoda	BG	10BG	August	Culex quinquefasciatus	1
5.Toul Vihear	peri	Toul Vihear	Chiro Pir	Tboung Khmum	Tboung Khmum	no pagoda	BG	10BG	August	Anopheles indefinitus	5
5.Toul Vihear	peri	Toul Vihear	Chiro Pir	Tboung Khmum	Tboung Khmum	no pagoda	BG	10BG	August	Aedes albopictus	4
5.Toul Vihear	peri	Toul Vihear	Chiro Pir	Tboung Khmum	Tboung Khmum	no pagoda	BG	10BG	August	Aedes aegypti	2
6.Koh Pen	rural	Koh Pen Kha	Koh Mitt	Kampong Siem	Kampong Cham	no pagoda	LT	20LT	August	Culex vishnui.g	30
6.Koh Pen	rural	Koh Pen Kha	Koh Mitt	Kampong Siem	Kampong Cham	no pagoda	LT	20LT	August	Culex vishnui.g	30
6.Koh Pen	rural	Koh Pen Kha	Koh Mitt	Kampong Siem	Kampong Cham	no pagoda	LT	20LT	August	Culex vishnui.g	30
6.Koh Pen	rural	Koh Pen Kha	Koh Mitt	Kampong Siem	Kampong Cham	no pagoda	LT	20LT	August	Culex vishnui.g	30
6.Koh Pen	rural	Koh Pen Kha	Koh Mitt	Kampong Siem	Kampong Cham	no pagoda	LT	20LT	August	Culex vishnui.g	4
6.Koh Pen	rural	Koh Pen Kha	Koh Mitt	Kampong Siem	Kampong Cham	no pagoda	LT	20LT	August	Culex vishnui.g	2
6.Koh Pen	rural	Koh Pen Kha	Koh Mitt	Kampong Siem	Kampong Cham	no pagoda	LT	20LT	August	Culex vishnui.g	14
6.Koh Pen	rural	Koh Pen Kha	Koh Mitt	Kampong Siem	Kampong Cham	no pagoda	LT	20LT	August	Culex vishnui.g	30
6.Koh Pen	rural	Koh Pen Kha	Koh Mitt	Kampong Siem	Kampong Cham	no pagoda	LT	20LT	August	Culex vishnui.g	30
6.Koh Pen	rural	Koh Pen Kha	Koh Mitt	Kampong Siem	Kampong Cham	no pagoda	LT	20LT	August	Culex gelidus	1
6.Koh Pen	rural	Koh Pen Kha	Koh Mitt	Kampong Siem	Kampong Cham	no pagoda	LT	20LT	August	Culex gelidus	4
6.Koh Pen	rural	Koh Pen Kha	Koh Mitt	Kampong Siem	Kampong Cham	no pagoda	LT	20LT	August	Culex nigropunctatus	1
6.Koh Pen	rural	Koh Pen Kha	Koh Mitt	Kampong Siem	Kampong Cham	no pagoda	LT	20LT	August	Culex brevipalpis	1
6.Koh Pen	rural	Koh Pen Kha	Koh Mitt	Kampong Siem	Kampong Cham	no pagoda	LT	20LT	August	Mansonia uniformis	1
6.Koh Pen	rural	Koh Pen Kha	Koh Mitt	Kampong Siem	Kampong Cham	no pagoda	LT	20LT	August	Culex quinquefasciatus	5
6.Koh Pen	rural	Koh Pen Kha	Koh Mitt	Kampong Siem	Kampong Cham	no pagoda	LT	20LT	August	Culex quinquefasciatus	2
6.Koh Pen	rural	Koh Pen Kha	Koh Mitt	Kampong Siem	Kampong Cham	no pagoda	LT	20LT	August	Aedes aegypti	1
6.Koh Pen	rural	Koh Pen Kha	Koh Mitt	Kampong Siem	Kampong Cham	no pagoda	LT	20LT	August	Culex bitaeniorhynchus	2
6.Koh Pen	rural	Koh Pen Kha	Koh Mitt	Kampong Siem	Kampong Cham	no pagoda	BG	10BG	August	Culex vishnui.g	5
6.Koh Pen	rural	Koh Pen Kha	Koh Mitt	Kampong Siem	Kampong Cham	no pagoda	BG	10BG	August	Culex vishnui.g	21
6.Koh Pen	rural	Koh Pen Kha	Koh Mitt	Kampong Siem	Kampong Cham	no pagoda	BG	10BG	August	Anopheles indefinitus	4
6.Koh Pen	rural	Koh Pen Kha	Koh Mitt	Kampong Siem	Kampong Cham	no pagoda	BG	10BG	August	Aedes aegypti	1
6.Koh Pen	rural	Koh Pen Kha	Koh Mitt	Kampong Siem	Kampong Cham	no pagoda	BG	10BG	August	Culex brevipalpis	2
6.Koh Pen	rural	Koh Pen Kha	Koh Mitt	Kampong Siem	Kampong Cham	no pagoda	BG	10BG	August	Culex brevipalpis	1
6.Koh Pen	rural	Koh Pen Kha	Koh Mitt	Kampong Siem	Kampong Cham	no pagoda	BG	10BG	August	Anopheles indefinitus	1
6.Koh Pen	rural	Koh Pen Kha	Koh Mitt	Kampong Siem	Kampong Cham	no pagoda	BG	10BG	August	Aedes aegypti	4
6.Koh Pen	rural	Koh Pen Kha	Koh Mitt	Kampong Siem	Kampong Cham	no pagoda	BG	10BG	August	Aedes albopictus	2
6.Koh Pen	rural	Koh Pen Kha	Koh Mitt	Kampong Siem	Kampong Cham	no pagoda	BG	10BG	August	Culex gelidus	1
6.Koh Pen	rural	Koh Pen Kha	Koh Mitt	Kampong Siem	Kampong Cham	no pagoda	BG	10BG	August	Culex sp1	1
6.Koh Pen	rural	Koh Pen Kha	Koh Mitt	Kampong Siem	Kampong Cham	no pagoda	BG	10BG	August	Culex quinquefasciatus	1
6.Koh Pen	rural	Koh Pen Kha	Koh Mitt	Kampong Siem	Kampong Cham	no pagoda	BG	10BG	August	Culex quinquefasciatus	2
6.Koh Pen	rural	Koh Pen Kha	Koh Mitt	Kampong Siem	Kampong Cham	no pagoda	BG	10BG	August	Armigeres subalbatus	1
6.Koh Pen	rural	Koh Pen Kha	Koh Mitt	Kampong Siem	Kampong Cham	no pagoda	LT	9LT	August	Culex vishnui.g	30
6.Koh Pen	rural	Koh Pen Kha	Koh Mitt	Kampong Siem	Kampong Cham	no pagoda	LT	9LT	August	Culex vishnui.g	30
6.Koh Pen	rural	Koh Pen Kha	Koh Mitt	Kampong Siem	Kampong Cham	no pagoda	LT	9LT	August	Culex vishnui.g	30
6.Koh Pen	rural	Koh Pen Kha	Koh Mitt	Kampong Siem	Kampong Cham	no pagoda	LT	9LT	August	Culex vishnui.g	30
6.Koh Pen	rural	Koh Pen Kha	Koh Mitt	Kampong Siem	Kampong Cham	no pagoda	LT	9LT	August	Culex vishnui.g	30
6.Koh Pen	rural	Koh Pen Kha	Koh Mitt	Kampong Siem	Kampong Cham	no pagoda	LT	9LT	August	Culex vishnui.g	30
6.Koh Pen	rural	Koh Pen Kha	Koh Mitt	Kampong Siem	Kampong Cham	no pagoda	LT	9LT	August	Culex vishnui.g	30
6.Koh Pen	rural	Koh Pen Kha	Koh Mitt	Kampong Siem	Kampong Cham	no pagoda	LT	9LT	August	Culex vishnui.g	30
6.Koh Pen	rural	Koh Pen Kha	Koh Mitt	Kampong Siem	Kampong Cham	no pagoda	LT	9LT	August	Culex vishnui.g	30
6.Koh Pen	rural	Koh Pen Kha	Koh Mitt	Kampong Siem	Kampong Cham	no pagoda	LT	9LT	August	Culex vishnui.g	30
6.Koh Pen	rural	Koh Pen Kha	Koh Mitt	Kampong Siem	Kampong Cham	no pagoda	LT	9LT	August	Culex vishnui.g	30
6.Koh Pen	rural	Koh Pen Kha	Koh Mitt	Kampong Siem	Kampong Cham	no pagoda	LT	9LT	August	Culex vishnui.g	30
6.Koh Pen	rural	Koh Pen Kha	Koh Mitt	Kampong Siem	Kampong Cham	no pagoda	LT	9LT	August	Culex vishnui.g	30
6.Koh Pen	rural	Koh Pen Kha	Koh Mitt	Kampong Siem	Kampong Cham	no pagoda	LT	9LT	August	Culex vishnui.g	30
6.Koh Pen	rural	Koh Pen Kha	Koh Mitt	Kampong Siem	Kampong Cham	no pagoda	LT	9LT	August	Culex vishnui.g	30
6.Koh Pen	rural	Koh Pen Kha	Koh Mitt	Kampong Siem	Kampong Cham	no pagoda	LT	9LT	August	Culex vishnui.g	30
6.Koh Pen	rural	Koh Pen Kha	Koh Mitt	Kampong Siem	Kampong Cham	no pagoda	LT	9LT	August	Culex vishnui.g	30
6.Koh Pen	rural	Koh Pen Kha	Koh Mitt	Kampong Siem	Kampong Cham	no pagoda	LT	9LT	August	Culex vishnui.g	30
6.Koh Pen	rural	Koh Pen Kha	Koh Mitt	Kampong Siem	Kampong Cham	no pagoda	LT	9LT	August	Culex vishnui.g	30
6.Koh Pen	rural	Koh Pen Kha	Koh Mitt	Kampong Siem	Kampong Cham	no pagoda	LT	9LT	August	Culex vishnui.g	30
6.Koh Pen	rural	Koh Pen Kha	Koh Mitt	Kampong Siem	Kampong Cham	no pagoda	LT	9LT	August	Culex vishnui.g	9
6.Koh Pen	rural	Koh Pen Kha	Koh Mitt	Kampong Siem	Kampong Cham	no pagoda	LT	9LT	August	Culex vishnui.g	30
6.Koh Pen	rural	Koh Pen Kha	Koh Mitt	Kampong Siem	Kampong Cham	no pagoda	LT	9LT	August	Culex vishnui.g	30
6.Koh Pen	rural	Koh Pen Kha	Koh Mitt	Kampong Siem	Kampong Cham	no pagoda	LT	9LT	August	Culex vishnui.g	30
6.Koh Pen	rural	Koh Pen Kha	Koh Mitt	Kampong Siem	Kampong Cham	no pagoda	LT	9LT	August	Culex vishnui.g	30
6.Koh Pen	rural	Koh Pen Kha	Koh Mitt	Kampong Siem	Kampong Cham	no pagoda	LT	9LT	August	Culex vishnui.g	30
6.Koh Pen	rural	Koh Pen Kha	Koh Mitt	Kampong Siem	Kampong Cham	no pagoda	LT	9LT	August	Culex vishnui.g	30
6.Koh Pen	rural	Koh Pen Kha	Koh Mitt	Kampong Siem	Kampong Cham	no pagoda	LT	9LT	August	Culex vishnui.g	30
6.Koh Pen	rural	Koh Pen Kha	Koh Mitt	Kampong Siem	Kampong Cham	no pagoda	LT	9LT	August	Culex vishnui.g	30
6.Koh Pen	rural	Koh Pen Kha	Koh Mitt	Kampong Siem	Kampong Cham	no pagoda	LT	9LT	August	Culex vishnui.g	30
6.Koh Pen	rural	Koh Pen Kha	Koh Mitt	Kampong Siem	Kampong Cham	no pagoda	LT	9LT	August	Culex vishnui.g	30
6.Koh Pen	rural	Koh Pen Kha	Koh Mitt	Kampong Siem	Kampong Cham	no pagoda	LT	9LT	August	Culex vishnui.g	30
6.Koh Pen	rural	Koh Pen Kha	Koh Mitt	Kampong Siem	Kampong Cham	no pagoda	LT	9LT	August	Culex vishnui.g	30
6.Koh Pen	rural	Koh Pen Kha	Koh Mitt	Kampong Siem	Kampong Cham	no pagoda	LT	9LT	August	Culex vishnui.g	30
6.Koh Pen	rural	Koh Pen Kha	Koh Mitt	Kampong Siem	Kampong Cham	no pagoda	LT	9LT	August	Culex vishnui.g	30
6.Koh Pen	rural	Koh Pen Kha	Koh Mitt	Kampong Siem	Kampong Cham	no pagoda	LT	9LT	August	Culex vishnui.g	30
6.Koh Pen	rural	Koh Pen Kha	Koh Mitt	Kampong Siem	Kampong Cham	no pagoda	LT	9LT	August	Culex vishnui.g	30
6.Koh Pen	rural	Koh Pen Kha	Koh Mitt	Kampong Siem	Kampong Cham	no pagoda	LT	9LT	August	Culex vishnui.g	23
6.Koh Pen	rural	Koh Pen Kha	Koh Mitt	Kampong Siem	Kampong Cham	no pagoda	LT	9LT	August	Culex vishnui.g	3
6.Koh Pen	rural	Koh Pen Kha	Koh Mitt	Kampong Siem	Kampong Cham	no pagoda	LT	9LT	August	Culex tritaeniorhynchus	15
6.Koh Pen	rural	Koh Pen Kha	Koh Mitt	Kampong Siem	Kampong Cham	no pagoda	LT	9LT	August	Culex tritaeniorhynchus	30
6.Koh Pen	rural	Koh Pen Kha	Koh Mitt	Kampong Siem	Kampong Cham	no pagoda	LT	9LT	August	Culex gelidus	14
6.Koh Pen	rural	Koh Pen Kha	Koh Mitt	Kampong Siem	Kampong Cham	no pagoda	LT	9LT	August	Culex gelidus	21
6.Koh Pen	rural	Koh Pen Kha	Koh Mitt	Kampong Siem	Kampong Cham	no pagoda	LT	9LT	August	Mansonia uniformis	1
6.Koh Pen	rural	Koh Pen Kha	Koh Mitt	Kampong Siem	Kampong Cham	no pagoda	LT	9LT	August	Culex nigropunctatus	6
6.Koh Pen	rural	Koh Pen Kha	Koh Mitt	Kampong Siem	Kampong Cham	no pagoda	LT	9LT	August	Culex nigropunctatus	3
6.Koh Pen	rural	Koh Pen Kha	Koh Mitt	Kampong Siem	Kampong Cham	no pagoda	LT	9LT	August	Aedes aegypti	1
6.Koh Pen	rural	Koh Pen Kha	Koh Mitt	Kampong Siem	Kampong Cham	no pagoda	LT	9LT	August	Culex quinquefasciatus	3
6.Koh Pen	rural	Koh Pen Kha	Koh Mitt	Kampong Siem	Kampong Cham	no pagoda	LT	9LT	August	Anopheles indefinitus	1
6.Koh Pen	rural	Koh Pen Kha	Koh Mitt	Kampong Siem	Kampong Cham	no pagoda	LT	9LT	August	Aedes albopictus	3
6.Koh Pen	rural	Koh Pen Kha	Koh Mitt	Kampong Siem	Kampong Cham	no pagoda	LT	9LT	August	Aedes aegypti	1
6.Koh Pen	rural	Koh Pen Kha	Koh Mitt	Kampong Siem	Kampong Cham	no pagoda	LT	9LT	August	Culex quinquefasciatus	8
6.Koh Pen	rural	Koh Pen Kha	Koh Mitt	Kampong Siem	Kampong Cham	no pagoda	LT	9LT	August	Coquillettidia crassipes	1
6.Koh Pen	rural	Koh Pen Kha	Koh Mitt	Kampong Siem	Kampong Cham	no pagoda	LT	9LT	August	Armigeres subalbatus	1
6.Koh Pen	rural	Koh Pen Kha	Koh Mitt	Kampong Siem	Kampong Cham	no pagoda	LT	9LT	August	Armigeres subalbatus	1
6.Koh Pen	rural	Koh Pen Kha	Koh Mitt	Kampong Siem	Kampong Cham	no pagoda	LT	9LT	August	Lutzia fuscana	1
6.Koh Pen	rural	Koh Pen Kha	Koh Mitt	Kampong Siem	Kampong Cham	no pagoda	LT	9LT	August	Culex brevipalpis	2
6.Koh Pen	rural	Koh Pen Kha	Koh Mitt	Kampong Siem	Kampong Cham	no pagoda	LT	9LT	August	Culex malayi	3
6.Koh Pen	rural	Koh Pen Kha	Koh Mitt	Kampong Siem	Kampong Cham	no pagoda	LT	9LT	August	Culex fuscocephala	1
6.Koh Pen	rural	Koh Pen Kha	Koh Mitt	Kampong Siem	Kampong Cham	no pagoda	LT	9LT	August	Mimomyia elegans	1
6.Koh Pen	rural	Koh Pen Kha	Koh Mitt	Kampong Siem	Kampong Cham	no pagoda	LT	9LT	August	Uranotaenia rampae	1
6.Koh Pen	rural	Koh Pen Kha	Koh Mitt	Kampong Siem	Kampong Cham	no pagoda	LT	9LT	August	Mimomyia luzonensis	1
6.Koh Pen	rural	Koh Pen Kha	Koh Mitt	Kampong Siem	Kampong Cham	no pagoda	LT	9LT	August	Culex sp	1
6.Koh Pen	rural	Koh Pen Kha	Koh Mitt	Kampong Siem	Kampong Cham	no pagoda	BG	8BG	August	Culex brevipalpis	1
6.Koh Pen	rural	Koh Pen Kha	Koh Mitt	Kampong Siem	Kampong Cham	no pagoda	BG	8BG	August	Culex vishnui.g	2
6.Koh Pen	rural	Koh Pen Kha	Koh Mitt	Kampong Siem	Kampong Cham	no pagoda	BG	8BG	August	Aedes aegypti	0
6.Koh Pen	rural	Koh Pen Kha	Koh Mitt	Kampong Siem	Kampong Cham	no pagoda	LT	7LT	August	Culex vishnui.g	23
6.Koh Pen	rural	Koh Pen Kha	Koh Mitt	Kampong Siem	Kampong Cham	no pagoda	LT	7LT	August	Culex vishnui.g	30
6.Koh Pen	rural	Koh Pen Kha	Koh Mitt	Kampong Siem	Kampong Cham	no pagoda	LT	7LT	August	Culex vishnui.g	2
6.Koh Pen	rural	Koh Pen Kha	Koh Mitt	Kampong Siem	Kampong Cham	no pagoda	LT	7LT	August	Culex vishnui.g	19
6.Koh Pen	rural	Koh Pen Kha	Koh Mitt	Kampong Siem	Kampong Cham	no pagoda	LT	7LT	August	Culex vishnui.g	30
6.Koh Pen	rural	Koh Pen Kha	Koh Mitt	Kampong Siem	Kampong Cham	no pagoda	LT	7LT	August	Culex vishnui.g	30
6.Koh Pen	rural	Koh Pen Kha	Koh Mitt	Kampong Siem	Kampong Cham	no pagoda	LT	7LT	August	Culex vishnui.g	30
6.Koh Pen	rural	Koh Pen Kha	Koh Mitt	Kampong Siem	Kampong Cham	no pagoda	LT	7LT	August	Culex brevipalpis	1
6.Koh Pen	rural	Koh Pen Kha	Koh Mitt	Kampong Siem	Kampong Cham	no pagoda	LT	7LT	August	Culex brevipalpis	5
6.Koh Pen	rural	Koh Pen Kha	Koh Mitt	Kampong Siem	Kampong Cham	no pagoda	LT	7LT	August	Armigeres subalbatus	1
6.Koh Pen	rural	Koh Pen Kha	Koh Mitt	Kampong Siem	Kampong Cham	no pagoda	LT	7LT	August	Armigeres subalbatus	1
6.Koh Pen	rural	Koh Pen Kha	Koh Mitt	Kampong Siem	Kampong Cham	no pagoda	LT	7LT	August	Culex gelidus	1
6.Koh Pen	rural	Koh Pen Kha	Koh Mitt	Kampong Siem	Kampong Cham	no pagoda	LT	7LT	August	Aedes aegypti	2
6.Koh Pen	rural	Koh Pen Kha	Koh Mitt	Kampong Siem	Kampong Cham	no pagoda	LT	7LT	August	Culex fuscocephala	2
6.Koh Pen	rural	Koh Pen Kha	Koh Mitt	Kampong Siem	Kampong Cham	no pagoda	LT	7LT	August	Culex quinquefasciatus	1
6.Koh Pen	rural	Koh Pen Kha	Koh Mitt	Kampong Siem	Kampong Cham	no pagoda	LT	7LT	August	Culex tritaeniorhynchus	4
6.Koh Pen	rural	Koh Pen Kha	Koh Mitt	Kampong Siem	Kampong Cham	no pagoda	LT	7LT	August	Culex malayi	2
6.Koh Pen	rural	Koh Pen Kha	Koh Mitt	Kampong Siem	Kampong Cham	no pagoda	LT	7LT	August	Culex malayi	1
6.Koh Pen	rural	Koh Pen Kha	Koh Mitt	Kampong Siem	Kampong Cham	no pagoda	LT	7LT	August	Culex quinquefasciatus	3
6.Koh Pen	rural	Koh Pen Kha	Koh Mitt	Kampong Siem	Kampong Cham	no pagoda	LT	7LT	August	Culex gelidus	2
6.Koh Pen	rural	Koh Pen Kha	Koh Mitt	Kampong Siem	Kampong Cham	no pagoda	LT	7LT	August	Culex tritaeniorhynchus	1
6.Koh Pen	rural	Koh Pen Kha	Koh Mitt	Kampong Siem	Kampong Cham	no pagoda	LT	7LT	August	Anopheles campestris	1
6.Koh Pen	rural	Koh Pen Kha	Koh Mitt	Kampong Siem	Kampong Cham	no pagoda	LT	7LT	August	Anopheles campestris	1
6.Koh Pen	rural	Koh Pen Kha	Koh Mitt	Kampong Siem	Kampong Cham	no pagoda	BG	2BG	August	Aedes albopictus	1
6.Koh Pen	rural	Koh Pen Kha	Koh Mitt	Kampong Siem	Kampong Cham	no pagoda	BG	2BG	August	Aedes aegypti	0
7.Angkor	urban	Ampil Leu	Ampil Leu	Kampong Siem	Kampong Cham	no pagoda	LT	4LT	August	Culex vishnui.g	4
7.Angkor	urban	Ampil Leu	Ampil Leu	Kampong Siem	Kampong Cham	no pagoda	LT	4LT	August	Anopheles indefinitus	4
7.Angkor	urban	Ampil Leu	Ampil Leu	Kampong Siem	Kampong Cham	no pagoda	LT	4LT	August	Aedes aegypti	1
7.Angkor	urban	Ampil Leu	Ampil Leu	Kampong Siem	Kampong Cham	no pagoda	LT	4LT	August	Aedes albopictus	5
7.Angkor	urban	Ampil Leu	Ampil Leu	Kampong Siem	Kampong Cham	no pagoda	LT	4LT	August	Culex quinquefasciatus	5
7.Angkor	urban	Ampil Leu	Ampil Leu	Kampong Siem	Kampong Cham	no pagoda	LT	4LT	August	Culex quinquefasciatus	8
7.Angkor	urban	Ampil Leu	Ampil Leu	Kampong Siem	Kampong Cham	no pagoda	LT	4LT	August	Culex tritaeniorhynchus	1
7.Angkor	urban	Ampil Leu	Ampil Leu	Kampong Siem	Kampong Cham	no pagoda	LT	4LT	August	Mimomyia elegans	1
7.Angkor	urban	Ampil Leu	Ampil Leu	Kampong Siem	Kampong Cham	no pagoda	LT	4LT	August	Culex brevipalpis	2
7.Angkor	urban	Ampil Leu	Ampil Leu	Kampong Siem	Kampong Cham	no pagoda	LT	4LT	August	Culex bitaeniorhynchus	1
7.Angkor	urban	Ampil Leu	Ampil Leu	Kampong Siem	Kampong Cham	no pagoda	LT	4LT	August	Mimomyia sp	1
7.Angkor	urban	Ampil Leu	Ampil Leu	Kampong Siem	Kampong Cham	no pagoda	BG	8BG	August	Anopheles indefinitus	1
7.Angkor	urban	Ampil Leu	Ampil Leu	Kampong Siem	Kampong Cham	no pagoda	BG	8BG	August	Aedes albopictus	2
7.Angkor	urban	Ampil Leu	Ampil Leu	Kampong Siem	Kampong Cham	no pagoda	BG	8BG	August	Aedes aegypti	2
7.Angkor	urban	Ampil Leu	Ampil Leu	Kampong Siem	Kampong Cham	no pagoda	BG	8BG	August	Aedes albopictus	1
7.Angkor	urban	Ampil Leu	Ampil Leu	Kampong Siem	Kampong Cham	no pagoda	BG	8BG	August	Culex quinquefasciatus	20
7.Angkor	urban	Ampil Leu	Ampil Leu	Kampong Siem	Kampong Cham	no pagoda	BG	8BG	August	Culex quinquefasciatus	1
7.Angkor	urban	Ampil Leu	Ampil Leu	Kampong Siem	Kampong Cham	no pagoda	BG	8BG	August	Culex quinquefasciatus	1
7.Angkor	urban	Ampil Leu	Ampil Leu	Kampong Siem	Kampong Cham	no pagoda	LT	13LT	August	Culex vishnui.g	1
7.Angkor	urban	Ampil Leu	Ampil Leu	Kampong Siem	Kampong Cham	no pagoda	LT	13LT	August	Culex sp	1
7.Angkor	urban	Ampil Leu	Ampil Leu	Kampong Siem	Kampong Cham	no pagoda	LT	13LT	August	Anopheles philippinensis	1
7.Angkor	urban	Ampil Leu	Ampil Leu	Kampong Siem	Kampong Cham	no pagoda	LT	13LT	August	Culex bitaeniorhynchus	1
7.Angkor	urban	Ampil Leu	Ampil Leu	Kampong Siem	Kampong Cham	no pagoda	LT	13LT	August	Culex quinquefasciatus	2
7.Angkor	urban	Ampil Leu	Ampil Leu	Kampong Siem	Kampong Cham	no pagoda	LT	13LT	August	Culex quinquefasciatus	4
7.Angkor	urban	Ampil Leu	Ampil Leu	Kampong Siem	Kampong Cham	no pagoda	LT	13LT	August	Aedes albopictus	1
7.Angkor	urban	Ampil Leu	Ampil Leu	Kampong Siem	Kampong Cham	no pagoda	LT	13LT	August	Aedes albopictus	1
7.Angkor	urban	Ampil Leu	Ampil Leu	Kampong Siem	Kampong Cham	no pagoda	LT	13LT	August	Aedes aegypti	1
7.Angkor	urban	Ampil Leu	Ampil Leu	Kampong Siem	Kampong Cham	no pagoda	LT	13LT	August	Culex vishnui.g	7
7.Angkor	urban	Ampil Leu	Ampil Leu	Kampong Siem	Kampong Cham	no pagoda	BG	16BG	August	Anopheles indefinitus	1
7.Angkor	urban	Ampil Leu	Ampil Leu	Kampong Siem	Kampong Cham	no pagoda	BG	16BG	August	Aedes sp	2
7.Angkor	urban	Ampil Leu	Ampil Leu	Kampong Siem	Kampong Cham	no pagoda	BG	16BG	August	Culex vishnui.g	2
7.Angkor	urban	Ampil Leu	Ampil Leu	Kampong Siem	Kampong Cham	no pagoda	BG	16BG	August	Anopheles indefinitus	2
7.Angkor	urban	Ampil Leu	Ampil Leu	Kampong Siem	Kampong Cham	no pagoda	BG	16BG	August	Aedes aegypti	2
7.Angkor	urban	Ampil Leu	Ampil Leu	Kampong Siem	Kampong Cham	no pagoda	BG	16BG	August	Culex quinquefasciatus	5
7.Angkor	urban	Ampil Leu	Ampil Leu	Kampong Siem	Kampong Cham	no pagoda	BG	16BG	August	Culex quinquefasciatus	3
7.Angkor	urban	Ampil Leu	Ampil Leu	Kampong Siem	Kampong Cham	no pagoda	LT	11LT	August	Aedes albopictus	1
7.Angkor	urban	Ampil Leu	Ampil Leu	Kampong Siem	Kampong Cham	no pagoda	LT	11LT	August	Anopheles philippinensis	1
7.Angkor	urban	Ampil Leu	Ampil Leu	Kampong Siem	Kampong Cham	no pagoda	LT	11LT	August	Culex gelidus	1
7.Angkor	urban	Ampil Leu	Ampil Leu	Kampong Siem	Kampong Cham	no pagoda	LT	11LT	August	Culex vishnui.g	1
7.Angkor	urban	Ampil Leu	Ampil Leu	Kampong Siem	Kampong Cham	no pagoda	LT	11LT	August	Culex bitaeniorhynchus	1
7.Angkor	urban	Ampil Leu	Ampil Leu	Kampong Siem	Kampong Cham	no pagoda	LT	11LT	August	Aedes sp	1
7.Angkor	urban	Ampil Leu	Ampil Leu	Kampong Siem	Kampong Cham	no pagoda	LT	11LT	August	Aedes aegypti	1
7.Angkor	urban	Ampil Leu	Ampil Leu	Kampong Siem	Kampong Cham	no pagoda	LT	11LT	August	Culex quinquefasciatus	6
7.Angkor	urban	Ampil Leu	Ampil Leu	Kampong Siem	Kampong Cham	no pagoda	LT	11LT	August	Culex vishnui.g	1
7.Angkor	urban	Ampil Leu	Ampil Leu	Kampong Siem	Kampong Cham	no pagoda	LT	11LT	August	Anopheles indefinitus	1
7.Angkor	urban	Ampil Leu	Ampil Leu	Kampong Siem	Kampong Cham	no pagoda	LT	11LT	August	Culex quinquefasciatus	9
7.Angkor	urban	Ampil Leu	Ampil Leu	Kampong Siem	Kampong Cham	no pagoda	LT	11LT	August	Anopheles peditaeniatus	1
7.Angkor	urban	Ampil Leu	Ampil Leu	Kampong Siem	Kampong Cham	no pagoda	BG	11BG	August	Culex quinquefasciatus	1
7.Angkor	urban	Ampil Leu	Ampil Leu	Kampong Siem	Kampong Cham	no pagoda	BG	11BG	August	Culex quinquefasciatus	6
7.Angkor	urban	Ampil Leu	Ampil Leu	Kampong Siem	Kampong Cham	no pagoda	BG	11BG	August	Culex quinquefasciatus	2
7.Angkor	urban	Ampil Leu	Ampil Leu	Kampong Siem	Kampong Cham	no pagoda	BG	11BG	August	Aedes aegypti	0
8.Prek Kak	peri	Prek Kak	Prek Kak	Stung Trang	Kampong Cham	no pagoda	LT	3LT	August	Mansonia annulifera	1
8.Prek Kak	peri	Prek Kak	Prek Kak	Stung Trang	Kampong Cham	no pagoda	LT	3LT	August	Mansonia annulifera	1
8.Prek Kak	peri	Prek Kak	Prek Kak	Stung Trang	Kampong Cham	no pagoda	LT	3LT	August	Mansonia uniformis	1
8.Prek Kak	peri	Prek Kak	Prek Kak	Stung Trang	Kampong Cham	no pagoda	LT	3LT	August	Mansonia uniformis	1
8.Prek Kak	peri	Prek Kak	Prek Kak	Stung Trang	Kampong Cham	no pagoda	LT	3LT	August	Culex vishnui.g	7
8.Prek Kak	peri	Prek Kak	Prek Kak	Stung Trang	Kampong Cham	no pagoda	LT	3LT	August	Culex vishnui.g	4
8.Prek Kak	peri	Prek Kak	Prek Kak	Stung Trang	Kampong Cham	no pagoda	LT	3LT	August	Anopheles indefinitus	4
8.Prek Kak	peri	Prek Kak	Prek Kak	Stung Trang	Kampong Cham	no pagoda	LT	3LT	August	Anopheles indefinitus	2
8.Prek Kak	peri	Prek Kak	Prek Kak	Stung Trang	Kampong Cham	no pagoda	LT	3LT	August	Anopheles indefinitus	3
8.Prek Kak	peri	Prek Kak	Prek Kak	Stung Trang	Kampong Cham	no pagoda	LT	3LT	August	Armigeres subalbatus	1
8.Prek Kak	peri	Prek Kak	Prek Kak	Stung Trang	Kampong Cham	no pagoda	LT	3LT	August	Culex tritaeniorhynchus	1
8.Prek Kak	peri	Prek Kak	Prek Kak	Stung Trang	Kampong Cham	no pagoda	LT	3LT	August	Culex quinquefasciatus	1
8.Prek Kak	peri	Prek Kak	Prek Kak	Stung Trang	Kampong Cham	no pagoda	LT	3LT	August	Culex fuscocephala	1
8.Prek Kak	peri	Prek Kak	Prek Kak	Stung Trang	Kampong Cham	no pagoda	LT	3LT	August	Uranotaenia rampae	1
8.Prek Kak	peri	Prek Kak	Prek Kak	Stung Trang	Kampong Cham	no pagoda	LT	3LT	August	Mimomyia sp	2
8.Prek Kak	peri	Prek Kak	Prek Kak	Stung Trang	Kampong Cham	no pagoda	LT	3LT	August	Aedes aegypti	0
8.Prek Kak	peri	Prek Kak	Prek Kak	Stung Trang	Kampong Cham	no pagoda	BG	7BG	August	Empty Empty	0
8.Prek Kak	peri	Prek Kak	Prek Kak	Stung Trang	Kampong Cham	no pagoda	LT	19LT	August	Mansonia annulifera	7
8.Prek Kak	peri	Prek Kak	Prek Kak	Stung Trang	Kampong Cham	no pagoda	LT	19LT	August	Armigeres subalbatus	1
8.Prek Kak	peri	Prek Kak	Prek Kak	Stung Trang	Kampong Cham	no pagoda	LT	19LT	August	Culex gelidus	2
8.Prek Kak	peri	Prek Kak	Prek Kak	Stung Trang	Kampong Cham	no pagoda	LT	19LT	August	Aedes albopictus	1
8.Prek Kak	peri	Prek Kak	Prek Kak	Stung Trang	Kampong Cham	no pagoda	LT	19LT	August	Anopheles indefinitus	1
8.Prek Kak	peri	Prek Kak	Prek Kak	Stung Trang	Kampong Cham	no pagoda	LT	19LT	August	Culex quinquefasciatus	1
8.Prek Kak	peri	Prek Kak	Prek Kak	Stung Trang	Kampong Cham	no pagoda	LT	19LT	August	Culex vishnui.g	31
8.Prek Kak	peri	Prek Kak	Prek Kak	Stung Trang	Kampong Cham	no pagoda	LT	19LT	August	Anopheles peditaeniatus	1
8.Prek Kak	peri	Prek Kak	Prek Kak	Stung Trang	Kampong Cham	no pagoda	LT	19LT	August	Anopheles indefinitus	4
8.Prek Kak	peri	Prek Kak	Prek Kak	Stung Trang	Kampong Cham	no pagoda	LT	19LT	August	Anopheles indefinitus	2
8.Prek Kak	peri	Prek Kak	Prek Kak	Stung Trang	Kampong Cham	no pagoda	LT	19LT	August	Culex vishnui.g	12
8.Prek Kak	peri	Prek Kak	Prek Kak	Stung Trang	Kampong Cham	no pagoda	LT	19LT	August	Culex bitaeniorhynchus	1
8.Prek Kak	peri	Prek Kak	Prek Kak	Stung Trang	Kampong Cham	no pagoda	LT	19LT	August	Culex tritaeniorhynchus	5
8.Prek Kak	peri	Prek Kak	Prek Kak	Stung Trang	Kampong Cham	no pagoda	LT	19LT	August	Culex gelidus	1
8.Prek Kak	peri	Prek Kak	Prek Kak	Stung Trang	Kampong Cham	no pagoda	LT	19LT	August	Culex vishnui.g	30
8.Prek Kak	peri	Prek Kak	Prek Kak	Stung Trang	Kampong Cham	no pagoda	LT	19LT	August	Culex quinquefasciatus	10
8.Prek Kak	peri	Prek Kak	Prek Kak	Stung Trang	Kampong Cham	no pagoda	LT	19LT	August	Mansonia uniformis	3
8.Prek Kak	peri	Prek Kak	Prek Kak	Stung Trang	Kampong Cham	no pagoda	LT	19LT	August	Mansonia uniformis	4
8.Prek Kak	peri	Prek Kak	Prek Kak	Stung Trang	Kampong Cham	no pagoda	LT	19LT	August	Armigeres subalbatus	1
8.Prek Kak	peri	Prek Kak	Prek Kak	Stung Trang	Kampong Cham	no pagoda	LT	19LT	August	Mansonia uniformis	1
8.Prek Kak	peri	Prek Kak	Prek Kak	Stung Trang	Kampong Cham	no pagoda	LT	19LT	August	Aedes aegypti	0
8.Prek Kak	peri	Prek Kak	Prek Kak	Stung Trang	Kampong Cham	no pagoda	BG	15BG	August	Culex vishnui.g	2
8.Prek Kak	peri	Prek Kak	Prek Kak	Stung Trang	Kampong Cham	no pagoda	BG	15BG	August	Culex quinquefasciatus	1
8.Prek Kak	peri	Prek Kak	Prek Kak	Stung Trang	Kampong Cham	no pagoda	BG	15BG	August	Anopheles indefinitus	2
8.Prek Kak	peri	Prek Kak	Prek Kak	Stung Trang	Kampong Cham	no pagoda	BG	15BG	August	Aedes aegypti	0
8.Prek Kak	peri	Prek Kak	Prek Kak	Stung Trang	Kampong Cham	no pagoda	LT	11LT	August	Uranotaenia rampae	1
8.Prek Kak	peri	Prek Kak	Prek Kak	Stung Trang	Kampong Cham	no pagoda	LT	11LT	August	Culex gelidus	1
8.Prek Kak	peri	Prek Kak	Prek Kak	Stung Trang	Kampong Cham	no pagoda	LT	11LT	August	Mansonia uniformis	1
8.Prek Kak	peri	Prek Kak	Prek Kak	Stung Trang	Kampong Cham	no pagoda	LT	11LT	August	Mansonia uniformis	2
8.Prek Kak	peri	Prek Kak	Prek Kak	Stung Trang	Kampong Cham	no pagoda	LT	11LT	August	Culex tritaeniorhynchus	1
8.Prek Kak	peri	Prek Kak	Prek Kak	Stung Trang	Kampong Cham	no pagoda	LT	11LT	August	Anopheles indefinitus	3
8.Prek Kak	peri	Prek Kak	Prek Kak	Stung Trang	Kampong Cham	no pagoda	LT	11LT	August	Aedes albopictus	1
8.Prek Kak	peri	Prek Kak	Prek Kak	Stung Trang	Kampong Cham	no pagoda	LT	11LT	August	Anopheles indefinitus	2
8.Prek Kak	peri	Prek Kak	Prek Kak	Stung Trang	Kampong Cham	no pagoda	LT	11LT	August	Culex quinquefasciatus	6
8.Prek Kak	peri	Prek Kak	Prek Kak	Stung Trang	Kampong Cham	no pagoda	LT	11LT	August	Culex fuscocephala	1
8.Prek Kak	peri	Prek Kak	Prek Kak	Stung Trang	Kampong Cham	no pagoda	LT	11LT	August	Culex vishnui.g	7
8.Prek Kak	peri	Prek Kak	Prek Kak	Stung Trang	Kampong Cham	no pagoda	LT	11LT	August	Culex sp	1
8.Prek Kak	peri	Prek Kak	Prek Kak	Stung Trang	Kampong Cham	no pagoda	LT	11LT	August	Aedes aegypti	1
8.Prek Kak	peri	Prek Kak	Prek Kak	Stung Trang	Kampong Cham	no pagoda	LT	11LT	August	Aedes aegypti	1
8.Prek Kak	peri	Prek Kak	Prek Kak	Stung Trang	Kampong Cham	no pagoda	BG	20BG	August	Anopheles indefinitus	1
8.Prek Kak	peri	Prek Kak	Prek Kak	Stung Trang	Kampong Cham	no pagoda	BG	20BG	August	Anopheles indefinitus	1
8.Prek Kak	peri	Prek Kak	Prek Kak	Stung Trang	Kampong Cham	no pagoda	BG	20BG	August	Culex quinquefasciatus	2
8.Prek Kak	peri	Prek Kak	Prek Kak	Stung Trang	Kampong Cham	no pagoda	BG	20BG	August	Culex quinquefasciatus	1
8.Prek Kak	peri	Prek Kak	Prek Kak	Stung Trang	Kampong Cham	no pagoda	BG	20BG	August	Culex brevipalpis	1
8.Prek Kak	peri	Prek Kak	Prek Kak	Stung Trang	Kampong Cham	no pagoda	BG	20BG	August	Culex sp1	1
8.Prek Kak	peri	Prek Kak	Prek Kak	Stung Trang	Kampong Cham	no pagoda	BG	20BG	August	Aedes aegypti	0
9.Hann Chey	peri	Mona Her	Hannchey	Kampong Siem	Kampong Cham	no pagoda	LT	14LT	August	Culex vishnui.g	9
9.Hann Chey	peri	Mona Her	Hannchey	Kampong Siem	Kampong Cham	no pagoda	LT	14LT	August	Culex brevipalpis	3
9.Hann Chey	peri	Mona Her	Hannchey	Kampong Siem	Kampong Cham	no pagoda	LT	14LT	August	Anopheles barbirostris	1
9.Hann Chey	peri	Mona Her	Hannchey	Kampong Siem	Kampong Cham	no pagoda	LT	14LT	August	Culex brevipalpis	5
9.Hann Chey	peri	Mona Her	Hannchey	Kampong Siem	Kampong Cham	no pagoda	LT	14LT	August	Mimomyia sp	1
9.Hann Chey	peri	Mona Her	Hannchey	Kampong Siem	Kampong Cham	no pagoda	LT	14LT	August	Culex vishnui.g	30
9.Hann Chey	peri	Mona Her	Hannchey	Kampong Siem	Kampong Cham	no pagoda	LT	14LT	August	Aedes albopictus	1
9.Hann Chey	peri	Mona Her	Hannchey	Kampong Siem	Kampong Cham	no pagoda	LT	14LT	August	Culex quinquefasciatus	1
9.Hann Chey	peri	Mona Her	Hannchey	Kampong Siem	Kampong Cham	no pagoda	LT	14LT	August	Armigeres subalbatus	1
9.Hann Chey	peri	Mona Her	Hannchey	Kampong Siem	Kampong Cham	no pagoda	LT	14LT	August	Anopheles indefinitus	1
9.Hann Chey	peri	Mona Her	Hannchey	Kampong Siem	Kampong Cham	no pagoda	LT	14LT	August	Anopheles indefinitus	1
9.Hann Chey	peri	Mona Her	Hannchey	Kampong Siem	Kampong Cham	no pagoda	LT	14LT	August	Mansonia uniformis	4
9.Hann Chey	peri	Mona Her	Hannchey	Kampong Siem	Kampong Cham	no pagoda	LT	14LT	August	Culex tritaeniorhynchus	7
9.Hann Chey	peri	Mona Her	Hannchey	Kampong Siem	Kampong Cham	no pagoda	LT	14LT	August	Culex vishnui.g	22
9.Hann Chey	peri	Mona Her	Hannchey	Kampong Siem	Kampong Cham	no pagoda	LT	14LT	August	Aedes albopictus	1
9.Hann Chey	peri	Mona Her	Hannchey	Kampong Siem	Kampong Cham	no pagoda	LT	14LT	August	Aedes aegypti	0
9.Hann Chey	peri	Mona Her	Hannchey	Kampong Siem	Kampong Cham	no pagoda	BG	14BG	August	Empty Empty	0
9.Hann Chey	peri	Mona Her	Hannchey	Kampong Siem	Kampong Cham	no pagoda	BG	14BG	August	Aedes aegypti	0
9.Hann Chey	peri	Mona Her	Hannchey	Kampong Siem	Kampong Cham	no pagoda	LT	13LT	August	Anopheles sp	4
9.Hann Chey	peri	Mona Her	Hannchey	Kampong Siem	Kampong Cham	no pagoda	LT	13LT	August	Culex vishnui.g	24
9.Hann Chey	peri	Mona Her	Hannchey	Kampong Siem	Kampong Cham	no pagoda	LT	13LT	August	Culex tritaeniorhynchus	10
9.Hann Chey	peri	Mona Her	Hannchey	Kampong Siem	Kampong Cham	no pagoda	LT	13LT	August	Culex brevipalpis	1
9.Hann Chey	peri	Mona Her	Hannchey	Kampong Siem	Kampong Cham	no pagoda	LT	13LT	August	Mansonia uniformis	8
9.Hann Chey	peri	Mona Her	Hannchey	Kampong Siem	Kampong Cham	no pagoda	LT	13LT	August	Culex quinquefasciatus	1
9.Hann Chey	peri	Mona Her	Hannchey	Kampong Siem	Kampong Cham	no pagoda	LT	13LT	August	Culex fuscocephala	1
9.Hann Chey	peri	Mona Her	Hannchey	Kampong Siem	Kampong Cham	no pagoda	LT	13LT	August	Culex vishnui.g	2
9.Hann Chey	peri	Mona Her	Hannchey	Kampong Siem	Kampong Cham	no pagoda	LT	13LT	August	Culex sp	3
9.Hann Chey	peri	Mona Her	Hannchey	Kampong Siem	Kampong Cham	no pagoda	LT	13LT	August	Culex vishnui.g	24
9.Hann Chey	peri	Mona Her	Hannchey	Kampong Siem	Kampong Cham	no pagoda	LT	13LT	August	Culex quinquefasciatus	2
9.Hann Chey	peri	Mona Her	Hannchey	Kampong Siem	Kampong Cham	no pagoda	LT	13LT	August	Anopheles indefinitus	5
9.Hann Chey	peri	Mona Her	Hannchey	Kampong Siem	Kampong Cham	no pagoda	LT	13LT	August	Mansonia uniformis	1
9.Hann Chey	peri	Mona Her	Hannchey	Kampong Siem	Kampong Cham	no pagoda	LT	13LT	August	Aedes aegypti	0
9.Hann Chey	peri	Mona Her	Hannchey	Kampong Siem	Kampong Cham	no pagoda	LT	13LT	August	Anopheles sp	2
9.Hann Chey	peri	Mona Her	Hannchey	Kampong Siem	Kampong Cham	no pagoda	LT	13LT	August	Culex quinquefasciatus	1
9.Hann Chey	peri	Mona Her	Hannchey	Kampong Siem	Kampong Cham	no pagoda	LT	13LT	August	Aedes sp	1
9.Hann Chey	peri	Mona Her	Hannchey	Kampong Siem	Kampong Cham	no pagoda	BG	5BG	August	Aedes albopictus	1
9.Hann Chey	peri	Mona Her	Hannchey	Kampong Siem	Kampong Cham	no pagoda	LT	4LT	August	Culex quinquefasciatus	1
9.Hann Chey	peri	Mona Her	Hannchey	Kampong Siem	Kampong Cham	no pagoda	LT	4LT	August	Culex vishnui.g	3
9.Hann Chey	peri	Mona Her	Hannchey	Kampong Siem	Kampong Cham	no pagoda	LT	4LT	August	Culex vishnui.g	19
9.Hann Chey	peri	Mona Her	Hannchey	Kampong Siem	Kampong Cham	no pagoda	LT	4LT	August	Culex quinquefasciatus	1
9.Hann Chey	peri	Mona Her	Hannchey	Kampong Siem	Kampong Cham	no pagoda	LT	4LT	August	Culex brevipalpis	1
9.Hann Chey	peri	Mona Her	Hannchey	Kampong Siem	Kampong Cham	no pagoda	LT	4LT	August	Culex brevipalpis	2
9.Hann Chey	peri	Mona Her	Hannchey	Kampong Siem	Kampong Cham	no pagoda	LT	4LT	August	Culex bitaeniorhynchus	1
9.Hann Chey	peri	Mona Her	Hannchey	Kampong Siem	Kampong Cham	no pagoda	LT	4LT	August	Aedes aegypti	1
9.Hann Chey	peri	Mona Her	Hannchey	Kampong Siem	Kampong Cham	no pagoda	LT	4LT	August	Aedes albopictus	4
9.Hann Chey	peri	Mona Her	Hannchey	Kampong Siem	Kampong Cham	no pagoda	LT	4LT	August	Aedes albopictus	4
9.Hann Chey	peri	Mona Her	Hannchey	Kampong Siem	Kampong Cham	no pagoda	LT	4LT	August	Aedes aegypti	1
9.Hann Chey	peri	Mona Her	Hannchey	Kampong Siem	Kampong Cham	no pagoda	LT	4LT	August	Anopheles indefinitus	4
9.Hann Chey	peri	Mona Her	Hannchey	Kampong Siem	Kampong Cham	no pagoda	LT	4LT	August	Mansonia uniformis	5
9.Hann Chey	peri	Mona Her	Hannchey	Kampong Siem	Kampong Cham	no pagoda	LT	4LT	August	Mansonia uniformis	1
9.Hann Chey	peri	Mona Her	Hannchey	Kampong Siem	Kampong Cham	no pagoda	BG	13BG	August	Culex quinquefasciatus	3
9.Hann Chey	peri	Mona Her	Hannchey	Kampong Siem	Kampong Cham	no pagoda	BG	13BG	August	Culex sp2	2
9.Hann Chey	peri	Mona Her	Hannchey	Kampong Siem	Kampong Cham	no pagoda	BG	13BG	August	Aedes albopictus	1
9.Hann Chey	peri	Mona Her	Hannchey	Kampong Siem	Kampong Cham	no pagoda	BG	13BG	August	Aedes aegypti	0
10.Rumchek	peri	Chheu Teal Srot Kraom	Rumchek	Kampong Siem	Kampong Cham	pagoda	LT	10LT	August	Empty Empty	0
10.Rumchek	peri	Chheu Teal Srot Kraom	Rumchek	Kampong Siem	Kampong Cham	pagoda	LT	10LT	August	Aedes aegypti	0
10.Rumchek	peri	Chheu Teal Srot Kraom	Rumchek	Kampong Siem	Kampong Cham	pagoda	BG	12BG	August	Culex quinquefasciatus	1
10.Rumchek	peri	Chheu Teal Srot Kraom	Rumchek	Kampong Siem	Kampong Cham	pagoda	BG	12BG	August	Anopheles indefinitus	1
10.Rumchek	peri	Chheu Teal Srot Kraom	Rumchek	Kampong Siem	Kampong Cham	pagoda	BG	12BG	August	Anopheles indefinitus	3
10.Rumchek	peri	Chheu Teal Srot Kraom	Rumchek	Kampong Siem	Kampong Cham	pagoda	BG	12BG	August	Culex brevipalpis	1
10.Rumchek	peri	Chheu Teal Srot Kraom	Rumchek	Kampong Siem	Kampong Cham	pagoda	BG	12BG	August	Aedes aegypti	0
10.Rumchek	peri	Chheu Teal Srot Kraom	Rumchek	Kampong Siem	Kampong Cham	pagoda	LT	12LT	August	Anopheles indefinitus	3
10.Rumchek	peri	Chheu Teal Srot Kraom	Rumchek	Kampong Siem	Kampong Cham	pagoda	LT	12LT	August	Culex quinquefasciatus	1
10.Rumchek	peri	Chheu Teal Srot Kraom	Rumchek	Kampong Siem	Kampong Cham	pagoda	LT	12LT	August	Aedes albopictus	1
10.Rumchek	peri	Chheu Teal Srot Kraom	Rumchek	Kampong Siem	Kampong Cham	pagoda	LT	12LT	August	Anopheles indefinitus	3
10.Rumchek	peri	Chheu Teal Srot Kraom	Rumchek	Kampong Siem	Kampong Cham	pagoda	LT	12LT	August	Culex vishnui.g	8
10.Rumchek	peri	Chheu Teal Srot Kraom	Rumchek	Kampong Siem	Kampong Cham	pagoda	LT	12LT	August	Culex nigropunctatus	1
10.Rumchek	peri	Chheu Teal Srot Kraom	Rumchek	Kampong Siem	Kampong Cham	pagoda	LT	12LT	August	Mansonia annulifera	1
10.Rumchek	peri	Chheu Teal Srot Kraom	Rumchek	Kampong Siem	Kampong Cham	pagoda	LT	12LT	August	Culex vishnui.g	6
10.Rumchek	peri	Chheu Teal Srot Kraom	Rumchek	Kampong Siem	Kampong Cham	pagoda	LT	12LT	August	Anopheles indefinitus	1
10.Rumchek	peri	Chheu Teal Srot Kraom	Rumchek	Kampong Siem	Kampong Cham	pagoda	LT	12LT	August	Aedes aegypti	0
10.Rumchek	peri	Chheu Teal Srot Kraom	Rumchek	Kampong Siem	Kampong Cham	pagoda	BG	17BG	August	Culex quinquefasciatus	4
10.Rumchek	peri	Chheu Teal Srot Kraom	Rumchek	Kampong Siem	Kampong Cham	pagoda	BG	17BG	August	Anopheles indefinitus	2
10.Rumchek	peri	Chheu Teal Srot Kraom	Rumchek	Kampong Siem	Kampong Cham	pagoda	BG	17BG	August	Culex quinquefasciatus	1
10.Rumchek	peri	Chheu Teal Srot Kraom	Rumchek	Kampong Siem	Kampong Cham	pagoda	BG	17BG	August	Aedes aegypti	0
10.Rumchek	peri	Chheu Teal Srot Kraom	Rumchek	Kampong Siem	Kampong Cham	pagoda	LT	6LT	August	Empty Empty	0
10.Rumchek	peri	Chheu Teal Srot Kraom	Rumchek	Kampong Siem	Kampong Cham	pagoda	LT	6LT	August	Aedes aegypti	0
10.Rumchek	peri	Chheu Teal Srot Kraom	Rumchek	Kampong Siem	Kampong Cham	pagoda	BG	11BG	August	Empty Empty	0
10.Rumchek	peri	Chheu Teal Srot Kraom	Rumchek	Kampong Siem	Kampong Cham	pagoda	BG	11BG	August	Aedes aegypti	0
11.Ro-ang Leu	peri	Ro-ang Leu	Ro-ang Leu	Kampong Siem	Kampong Cham	pagoda	LT	17LT	August	Culex gelidus	2
11.Ro-ang Leu	peri	Ro-ang Leu	Ro-ang Leu	Kampong Siem	Kampong Cham	pagoda	LT	17LT	August	Culex quinquefasciatus	1
11.Ro-ang Leu	peri	Ro-ang Leu	Ro-ang Leu	Kampong Siem	Kampong Cham	pagoda	LT	17LT	August	Culex vishnui.g	5
11.Ro-ang Leu	peri	Ro-ang Leu	Ro-ang Leu	Kampong Siem	Kampong Cham	pagoda	LT	17LT	August	Culex vishnui.g	11
11.Ro-ang Leu	peri	Ro-ang Leu	Ro-ang Leu	Kampong Siem	Kampong Cham	pagoda	LT	17LT	August	Anopheles indefinitus	2
11.Ro-ang Leu	peri	Ro-ang Leu	Ro-ang Leu	Kampong Siem	Kampong Cham	pagoda	LT	17LT	August	Anopheles indefinitus	2
11.Ro-ang Leu	peri	Ro-ang Leu	Ro-ang Leu	Kampong Siem	Kampong Cham	pagoda	LT	17LT	August	Culex tritaeniorhynchus	1
11.Ro-ang Leu	peri	Ro-ang Leu	Ro-ang Leu	Kampong Siem	Kampong Cham	pagoda	LT	17LT	August	Culex tritaeniorhynchus	2
11.Ro-ang Leu	peri	Ro-ang Leu	Ro-ang Leu	Kampong Siem	Kampong Cham	pagoda	LT	17LT	August	Aedes aegypti	0
11.Ro-ang Leu	peri	Ro-ang Leu	Ro-ang Leu	Kampong Siem	Kampong Cham	pagoda	BG	18BG	August	Culex brevipalpis	1
11.Ro-ang Leu	peri	Ro-ang Leu	Ro-ang Leu	Kampong Siem	Kampong Cham	pagoda	BG	18BG	August	Culex brevipalpis	1
11.Ro-ang Leu	peri	Ro-ang Leu	Ro-ang Leu	Kampong Siem	Kampong Cham	pagoda	BG	18BG	August	Aedes aegypti	0
11.Ro-ang Leu	peri	Ro-ang Leu	Ro-ang Leu	Kampong Siem	Kampong Cham	pagoda	LT	18LT	August	Aedes albopictus	1
11.Ro-ang Leu	peri	Ro-ang Leu	Ro-ang Leu	Kampong Siem	Kampong Cham	pagoda	LT	18LT	August	Culex vishnui.g	2
11.Ro-ang Leu	peri	Ro-ang Leu	Ro-ang Leu	Kampong Siem	Kampong Cham	pagoda	LT	18LT	August	Aedes aegypti	0
11.Ro-ang Leu	peri	Ro-ang Leu	Ro-ang Leu	Kampong Siem	Kampong Cham	pagoda	BG	1BG	August	Empty Empty	0
11.Ro-ang Leu	peri	Ro-ang Leu	Ro-ang Leu	Kampong Siem	Kampong Cham	pagoda	BG	1BG	August	Aedes aegypti	0
11.Ro-ang Leu	peri	Ro-ang Leu	Ro-ang Leu	Kampong Siem	Kampong Cham	pagoda	LT	15LT	August	Culex brevipalpis	1
11.Ro-ang Leu	peri	Ro-ang Leu	Ro-ang Leu	Kampong Siem	Kampong Cham	pagoda	LT	15LT	August	Culex vishnui.g	2
11.Ro-ang Leu	peri	Ro-ang Leu	Ro-ang Leu	Kampong Siem	Kampong Cham	pagoda	LT	15LT	August	Mimomyia hybrida	1
11.Ro-ang Leu	peri	Ro-ang Leu	Ro-ang Leu	Kampong Siem	Kampong Cham	pagoda	LT	15LT	August	Culex fuscocephala	1
11.Ro-ang Leu	peri	Ro-ang Leu	Ro-ang Leu	Kampong Siem	Kampong Cham	pagoda	LT	15LT	August	Anopheles indefinitus	1
11.Ro-ang Leu	peri	Ro-ang Leu	Ro-ang Leu	Kampong Siem	Kampong Cham	pagoda	LT	15LT	August	Aedes aegypti	0
11.Ro-ang Leu	peri	Ro-ang Leu	Ro-ang Leu	Kampong Siem	Kampong Cham	pagoda	LT	15LT	August	Culex quinquefasciatus	1
11.Ro-ang Leu	peri	Ro-ang Leu	Ro-ang Leu	Kampong Siem	Kampong Cham	pagoda	BG	4BG	August	Anopheles indefinitus	1
11.Ro-ang Leu	peri	Ro-ang Leu	Ro-ang Leu	Kampong Siem	Kampong Cham	pagoda	BG	4BG	August	Culex brevipalpis	1
11.Ro-ang Leu	peri	Ro-ang Leu	Ro-ang Leu	Kampong Siem	Kampong Cham	pagoda	BG	4BG	August	Aedes aegypti	0
12.Wat Thmei	rural	Toul Trach	Trean	Kampong Siem	Kampong Cham	no pagoda	LT	18LT	August	Anopheles indefinitus	3
12.Wat Thmei	rural	Toul Trach	Trean	Kampong Siem	Kampong Cham	no pagoda	LT	18LT	August	Culex brevipalpis	1
12.Wat Thmei	rural	Toul Trach	Trean	Kampong Siem	Kampong Cham	no pagoda	LT	18LT	August	Anopheles indefinitus	6
12.Wat Thmei	rural	Toul Trach	Trean	Kampong Siem	Kampong Cham	no pagoda	LT	18LT	August	Coquillettidia ochracea	1
12.Wat Thmei	rural	Toul Trach	Trean	Kampong Siem	Kampong Cham	no pagoda	LT	18LT	August	Culex gelidus	1
12.Wat Thmei	rural	Toul Trach	Trean	Kampong Siem	Kampong Cham	no pagoda	LT	18LT	August	Mansonia uniformis	3
12.Wat Thmei	rural	Toul Trach	Trean	Kampong Siem	Kampong Cham	no pagoda	LT	18LT	August	Culex vishnui.g	9
12.Wat Thmei	rural	Toul Trach	Trean	Kampong Siem	Kampong Cham	no pagoda	LT	18LT	August	Culex bitaeniorhynchus	11
12.Wat Thmei	rural	Toul Trach	Trean	Kampong Siem	Kampong Cham	no pagoda	LT	18LT	August	Culex bitaeniorhynchus	11
12.Wat Thmei	rural	Toul Trach	Trean	Kampong Siem	Kampong Cham	no pagoda	LT	18LT	August	Culex quinquefasciatus	1
12.Wat Thmei	rural	Toul Trach	Trean	Kampong Siem	Kampong Cham	no pagoda	LT	18LT	August	Armigeres subalbatus	2
12.Wat Thmei	rural	Toul Trach	Trean	Kampong Siem	Kampong Cham	no pagoda	LT	18LT	August	Culex vishnui.g	13
12.Wat Thmei	rural	Toul Trach	Trean	Kampong Siem	Kampong Cham	no pagoda	LT	18LT	August	Armigeres subalbatus	5
12.Wat Thmei	rural	Toul Trach	Trean	Kampong Siem	Kampong Cham	no pagoda	LT	18LT	August	Culex tritaeniorhynchus	1
12.Wat Thmei	rural	Toul Trach	Trean	Kampong Siem	Kampong Cham	no pagoda	LT	18LT	August	Culex vishnui.g	1
12.Wat Thmei	rural	Toul Trach	Trean	Kampong Siem	Kampong Cham	no pagoda	LT	18LT	August	Aedes aegypti	0
12.Wat Thmei	rural	Toul Trach	Trean	Kampong Siem	Kampong Cham	no pagoda	BG	4BG	August	Culex brevipalpis	1
12.Wat Thmei	rural	Toul Trach	Trean	Kampong Siem	Kampong Cham	no pagoda	BG	4BG	August	Aedes aegypti	0
12.Wat Thmei	rural	Toul Trach	Trean	Kampong Siem	Kampong Cham	no pagoda	LT	11LT	August	Culex vishnui.g	5
12.Wat Thmei	rural	Toul Trach	Trean	Kampong Siem	Kampong Cham	no pagoda	LT	11LT	August	Culex vishnui.g	10
12.Wat Thmei	rural	Toul Trach	Trean	Kampong Siem	Kampong Cham	no pagoda	LT	11LT	August	Aedes albopictus	4
12.Wat Thmei	rural	Toul Trach	Trean	Kampong Siem	Kampong Cham	no pagoda	LT	11LT	August	Aedes sp	1
12.Wat Thmei	rural	Toul Trach	Trean	Kampong Siem	Kampong Cham	no pagoda	LT	11LT	August	Culex brevipalpis	8
12.Wat Thmei	rural	Toul Trach	Trean	Kampong Siem	Kampong Cham	no pagoda	LT	11LT	August	Culex bitaeniorhynchus	5
12.Wat Thmei	rural	Toul Trach	Trean	Kampong Siem	Kampong Cham	no pagoda	LT	11LT	August	Anopheles indefinitus	1
12.Wat Thmei	rural	Toul Trach	Trean	Kampong Siem	Kampong Cham	no pagoda	LT	11LT	August	Culex tritaeniorhynchus	1
12.Wat Thmei	rural	Toul Trach	Trean	Kampong Siem	Kampong Cham	no pagoda	LT	11LT	August	Culex bitaeniorhynchus	12
12.Wat Thmei	rural	Toul Trach	Trean	Kampong Siem	Kampong Cham	no pagoda	LT	11LT	August	Culex brevipalpis	4
12.Wat Thmei	rural	Toul Trach	Trean	Kampong Siem	Kampong Cham	no pagoda	LT	11LT	August	Armigeres subalbatus	2
12.Wat Thmei	rural	Toul Trach	Trean	Kampong Siem	Kampong Cham	no pagoda	LT	11LT	August	Aedes albopictus	1
12.Wat Thmei	rural	Toul Trach	Trean	Kampong Siem	Kampong Cham	no pagoda	LT	11LT	August	Aedes aegypti	0
12.Wat Thmei	rural	Toul Trach	Trean	Kampong Siem	Kampong Cham	no pagoda	BG	20BG	August	Aedes albopictus	1
12.Wat Thmei	rural	Toul Trach	Trean	Kampong Siem	Kampong Cham	no pagoda	BG	20BG	August	Anopheles indefinitus	2
12.Wat Thmei	rural	Toul Trach	Trean	Kampong Siem	Kampong Cham	no pagoda	BG	20BG	August	Culex quinquefasciatus	5
12.Wat Thmei	rural	Toul Trach	Trean	Kampong Siem	Kampong Cham	no pagoda	BG	20BG	August	Anopheles indefinitus	2
12.Wat Thmei	rural	Toul Trach	Trean	Kampong Siem	Kampong Cham	no pagoda	BG	20BG	August	Anopheles indefinitus	1
12.Wat Thmei	rural	Toul Trach	Trean	Kampong Siem	Kampong Cham	no pagoda	BG	20BG	August	Culex quinquefasciatus	15
12.Wat Thmei	rural	Toul Trach	Trean	Kampong Siem	Kampong Cham	no pagoda	BG	20BG	August	Culex vishnui.g	1
12.Wat Thmei	rural	Toul Trach	Trean	Kampong Siem	Kampong Cham	no pagoda	BG	20BG	August	Aedes albopictus	2
12.Wat Thmei	rural	Toul Trach	Trean	Kampong Siem	Kampong Cham	no pagoda	BG	20BG	August	Aedes aegypti	1
12.Wat Thmei	rural	Toul Trach	Trean	Kampong Siem	Kampong Cham	no pagoda	LT	15LT	August	Culex bitaeniorhynchus	17
12.Wat Thmei	rural	Toul Trach	Trean	Kampong Siem	Kampong Cham	no pagoda	LT	15LT	August	Culex bitaeniorhynchus	17
12.Wat Thmei	rural	Toul Trach	Trean	Kampong Siem	Kampong Cham	no pagoda	LT	15LT	August	Armigeres subalbatus	2
12.Wat Thmei	rural	Toul Trach	Trean	Kampong Siem	Kampong Cham	no pagoda	LT	15LT	August	Armigeres subalbatus	5
12.Wat Thmei	rural	Toul Trach	Trean	Kampong Siem	Kampong Cham	no pagoda	LT	15LT	August	Mansonia uniformis	1
12.Wat Thmei	rural	Toul Trach	Trean	Kampong Siem	Kampong Cham	no pagoda	LT	15LT	August	Culex tritaeniorhynchus	3
12.Wat Thmei	rural	Toul Trach	Trean	Kampong Siem	Kampong Cham	no pagoda	LT	15LT	August	Culex vishnui.g	20
12.Wat Thmei	rural	Toul Trach	Trean	Kampong Siem	Kampong Cham	no pagoda	LT	15LT	August	Aedeomyia catasticta	1
12.Wat Thmei	rural	Toul Trach	Trean	Kampong Siem	Kampong Cham	no pagoda	LT	15LT	August	Aedes albopictus	3
12.Wat Thmei	rural	Toul Trach	Trean	Kampong Siem	Kampong Cham	no pagoda	LT	15LT	August	Culex vishnui.g	23
12.Wat Thmei	rural	Toul Trach	Trean	Kampong Siem	Kampong Cham	no pagoda	LT	15LT	August	Culex brevipalpis	4
12.Wat Thmei	rural	Toul Trach	Trean	Kampong Siem	Kampong Cham	no pagoda	LT	15LT	August	Culex quinquefasciatus	1
12.Wat Thmei	rural	Toul Trach	Trean	Kampong Siem	Kampong Cham	no pagoda	LT	15LT	August	Culex quinquefasciatus	1
12.Wat Thmei	rural	Toul Trach	Trean	Kampong Siem	Kampong Cham	no pagoda	LT	15LT	August	Anopheles indefinitus	3
12.Wat Thmei	rural	Toul Trach	Trean	Kampong Siem	Kampong Cham	no pagoda	LT	15LT	August	Anopheles indefinitus	1
12.Wat Thmei	rural	Toul Trach	Trean	Kampong Siem	Kampong Cham	no pagoda	LT	15LT	August	Anopheles peditaeniatus	1
12.Wat Thmei	rural	Toul Trach	Trean	Kampong Siem	Kampong Cham	no pagoda	LT	15LT	August	Culex sp	1
12.Wat Thmei	rural	Toul Trach	Trean	Kampong Siem	Kampong Cham	no pagoda	LT	15LT	August	Anopheles sp	1
12.Wat Thmei	rural	Toul Trach	Trean	Kampong Siem	Kampong Cham	no pagoda	LT	15LT	August	Aedes aegypti	0
12.Wat Thmei	rural	Toul Trach	Trean	Kampong Siem	Kampong Cham	no pagoda	BG	12BG	August	Culex quinquefasciatus	1
12.Wat Thmei	rural	Toul Trach	Trean	Kampong Siem	Kampong Cham	no pagoda	BG	12BG	August	Aedes albopictus	1
12.Wat Thmei	rural	Toul Trach	Trean	Kampong Siem	Kampong Cham	no pagoda	BG	12BG	August	Aedes aegypti	0
12.Wat Thmei	rural	Toul Trach	Trean	Kampong Siem	Kampong Cham	no pagoda	BG	12BG	August	Culex sp2	4
12.Wat Thmei	rural	Toul Trach	Trean	Kampong Siem	Kampong Cham	no pagoda	BG	12BG	August	Anopheles sp	1
12.Wat Thmei	rural	Toul Trach	Trean	Kampong Siem	Kampong Cham	no pagoda	BG	12BG	August	Culex quinquefasciatus	1
13.Paprak	rural	Paprak	Sopheas	Stung Trang	Kampong Cham	pagoda	LT	14LT	August	Mimomyia elegans	1
13.Paprak	rural	Paprak	Sopheas	Stung Trang	Kampong Cham	pagoda	LT	14LT	August	Coquillettidia crassipes	2
13.Paprak	rural	Paprak	Sopheas	Stung Trang	Kampong Cham	pagoda	LT	14LT	August	Mansonia uniformis	1
13.Paprak	rural	Paprak	Sopheas	Stung Trang	Kampong Cham	pagoda	LT	14LT	August	Culex vishnui.g	30
13.Paprak	rural	Paprak	Sopheas	Stung Trang	Kampong Cham	pagoda	LT	14LT	August	Anopheles peditaeniatus	13
13.Paprak	rural	Paprak	Sopheas	Stung Trang	Kampong Cham	pagoda	LT	14LT	August	Culex vishnui.g	32
13.Paprak	rural	Paprak	Sopheas	Stung Trang	Kampong Cham	pagoda	LT	14LT	August	Armigeres subalbatus	2
13.Paprak	rural	Paprak	Sopheas	Stung Trang	Kampong Cham	pagoda	LT	14LT	August	Anopheles sinensis	5
13.Paprak	rural	Paprak	Sopheas	Stung Trang	Kampong Cham	pagoda	LT	14LT	August	Culex vishnui.g	30
13.Paprak	rural	Paprak	Sopheas	Stung Trang	Kampong Cham	pagoda	LT	14LT	August	Culex tritaeniorhynchus	7
13.Paprak	rural	Paprak	Sopheas	Stung Trang	Kampong Cham	pagoda	LT	14LT	August	Culex vishnui.g	30
13.Paprak	rural	Paprak	Sopheas	Stung Trang	Kampong Cham	pagoda	LT	14LT	August	Culex vishnui.g	32
13.Paprak	rural	Paprak	Sopheas	Stung Trang	Kampong Cham	pagoda	LT	14LT	August	Culex brevipalpis	1
13.Paprak	rural	Paprak	Sopheas	Stung Trang	Kampong Cham	pagoda	LT	14LT	August	Aedes albopictus	1
13.Paprak	rural	Paprak	Sopheas	Stung Trang	Kampong Cham	pagoda	LT	14LT	August	Culex vishnui.g	31
13.Paprak	rural	Paprak	Sopheas	Stung Trang	Kampong Cham	pagoda	LT	14LT	August	Culex vishnui.g	30
13.Paprak	rural	Paprak	Sopheas	Stung Trang	Kampong Cham	pagoda	LT	14LT	August	Mansonia uniformis	4
13.Paprak	rural	Paprak	Sopheas	Stung Trang	Kampong Cham	pagoda	LT	14LT	August	Culex vishnui.g	30
13.Paprak	rural	Paprak	Sopheas	Stung Trang	Kampong Cham	pagoda	LT	14LT	August	Culex brevipalpis	1
13.Paprak	rural	Paprak	Sopheas	Stung Trang	Kampong Cham	pagoda	LT	14LT	August	Culex vishnui.g	29
13.Paprak	rural	Paprak	Sopheas	Stung Trang	Kampong Cham	pagoda	LT	14LT	August	Culex fuscocephala	3
13.Paprak	rural	Paprak	Sopheas	Stung Trang	Kampong Cham	pagoda	LT	14LT	August	Aedes aegypti	1
13.Paprak	rural	Paprak	Sopheas	Stung Trang	Kampong Cham	pagoda	LT	14LT	August	Armigeres subalbatus	8
13.Paprak	rural	Paprak	Sopheas	Stung Trang	Kampong Cham	pagoda	LT	14LT	August	Aedes albopictus	1
13.Paprak	rural	Paprak	Sopheas	Stung Trang	Kampong Cham	pagoda	LT	14LT	August	Culex bitaeniorhynchus	17
13.Paprak	rural	Paprak	Sopheas	Stung Trang	Kampong Cham	pagoda	LT	14LT	August	Culex whitmorei	1
13.Paprak	rural	Paprak	Sopheas	Stung Trang	Kampong Cham	pagoda	LT	14LT	August	Culex quinquefasciatus	16
13.Paprak	rural	Paprak	Sopheas	Stung Trang	Kampong Cham	pagoda	LT	14LT	August	Culex quinquefasciatus	4
13.Paprak	rural	Paprak	Sopheas	Stung Trang	Kampong Cham	pagoda	LT	14LT	August	Anopheles indefinitus	11
13.Paprak	rural	Paprak	Sopheas	Stung Trang	Kampong Cham	pagoda	LT	14LT	August	Anopheles nitidus	3
13.Paprak	rural	Paprak	Sopheas	Stung Trang	Kampong Cham	pagoda	LT	14LT	August	Culex bitaeniorhynchus	17
13.Paprak	rural	Paprak	Sopheas	Stung Trang	Kampong Cham	pagoda	LT	14LT	August	Anopheles indefinitus	22
13.Paprak	rural	Paprak	Sopheas	Stung Trang	Kampong Cham	pagoda	LT	14LT	August	Culex fuscocephala	1
13.Paprak	rural	Paprak	Sopheas	Stung Trang	Kampong Cham	pagoda	BG	20BG	August	Aedes albopictus	2
13.Paprak	rural	Paprak	Sopheas	Stung Trang	Kampong Cham	pagoda	BG	20BG	August	Culex quinquefasciatus	4
13.Paprak	rural	Paprak	Sopheas	Stung Trang	Kampong Cham	pagoda	BG	20BG	August	Culex vishnui.g	1
13.Paprak	rural	Paprak	Sopheas	Stung Trang	Kampong Cham	pagoda	BG	20BG	August	Anopheles indefinitus	3
13.Paprak	rural	Paprak	Sopheas	Stung Trang	Kampong Cham	pagoda	BG	20BG	August	Anopheles indefinitus	2
13.Paprak	rural	Paprak	Sopheas	Stung Trang	Kampong Cham	pagoda	BG	20BG	August	Culex quinquefasciatus	12
13.Paprak	rural	Paprak	Sopheas	Stung Trang	Kampong Cham	pagoda	BG	20BG	August	Culex quinquefasciatus	1
13.Paprak	rural	Paprak	Sopheas	Stung Trang	Kampong Cham	pagoda	BG	20BG	August	Aedes aegypti	0
13.Paprak	rural	Paprak	Sopheas	Stung Trang	Kampong Cham	pagoda	LT	19LT	August	Culex vishnui.g	30
13.Paprak	rural	Paprak	Sopheas	Stung Trang	Kampong Cham	pagoda	LT	19LT	August	Culex gelidus	2
13.Paprak	rural	Paprak	Sopheas	Stung Trang	Kampong Cham	pagoda	LT	19LT	August	Culex bitaeniorhynchus	1
13.Paprak	rural	Paprak	Sopheas	Stung Trang	Kampong Cham	pagoda	LT	19LT	August	Culex vishnui.g	30
13.Paprak	rural	Paprak	Sopheas	Stung Trang	Kampong Cham	pagoda	LT	19LT	August	Culex vishnui.g	8
13.Paprak	rural	Paprak	Sopheas	Stung Trang	Kampong Cham	pagoda	LT	19LT	August	Culex vishnui.g	30
13.Paprak	rural	Paprak	Sopheas	Stung Trang	Kampong Cham	pagoda	LT	19LT	August	Aedes albopictus	1
13.Paprak	rural	Paprak	Sopheas	Stung Trang	Kampong Cham	pagoda	LT	19LT	August	Culex gelidus	1
13.Paprak	rural	Paprak	Sopheas	Stung Trang	Kampong Cham	pagoda	LT	19LT	August	Culex vishnui.g	1
13.Paprak	rural	Paprak	Sopheas	Stung Trang	Kampong Cham	pagoda	LT	19LT	August	Culex vishnui.g	30
13.Paprak	rural	Paprak	Sopheas	Stung Trang	Kampong Cham	pagoda	LT	19LT	August	Culex vishnui.g	2
13.Paprak	rural	Paprak	Sopheas	Stung Trang	Kampong Cham	pagoda	LT	19LT	August	Aedes albopictus	1
13.Paprak	rural	Paprak	Sopheas	Stung Trang	Kampong Cham	pagoda	LT	19LT	August	Culex bitaeniorhynchus	11
13.Paprak	rural	Paprak	Sopheas	Stung Trang	Kampong Cham	pagoda	LT	19LT	August	Culex quinquefasciatus	15
13.Paprak	rural	Paprak	Sopheas	Stung Trang	Kampong Cham	pagoda	LT	19LT	August	Culex tritaeniorhynchus	6
13.Paprak	rural	Paprak	Sopheas	Stung Trang	Kampong Cham	pagoda	LT	19LT	August	Culex quinquefasciatus	3
13.Paprak	rural	Paprak	Sopheas	Stung Trang	Kampong Cham	pagoda	LT	19LT	August	Culex fuscocephala	5
13.Paprak	rural	Paprak	Sopheas	Stung Trang	Kampong Cham	pagoda	LT	19LT	August	Anopheles indefinitus	4
13.Paprak	rural	Paprak	Sopheas	Stung Trang	Kampong Cham	pagoda	LT	19LT	August	Anopheles peditaeniatus	32
13.Paprak	rural	Paprak	Sopheas	Stung Trang	Kampong Cham	pagoda	LT	19LT	August	Mansonia uniformis	4
13.Paprak	rural	Paprak	Sopheas	Stung Trang	Kampong Cham	pagoda	LT	19LT	August	Culex bitaeniorhynchus	5
13.Paprak	rural	Paprak	Sopheas	Stung Trang	Kampong Cham	pagoda	LT	19LT	August	Armigeres subalbatus	7
13.Paprak	rural	Paprak	Sopheas	Stung Trang	Kampong Cham	pagoda	LT	19LT	August	Mansonia uniformis	10
13.Paprak	rural	Paprak	Sopheas	Stung Trang	Kampong Cham	pagoda	LT	19LT	August	Anopheles indefinitus	7
13.Paprak	rural	Paprak	Sopheas	Stung Trang	Kampong Cham	pagoda	LT	19LT	August	Culex bitaeniorhynchus	9
13.Paprak	rural	Paprak	Sopheas	Stung Trang	Kampong Cham	pagoda	LT	19LT	August	Culex brevipalpis	1
13.Paprak	rural	Paprak	Sopheas	Stung Trang	Kampong Cham	pagoda	LT	19LT	August	Anopheles nitidus	5
13.Paprak	rural	Paprak	Sopheas	Stung Trang	Kampong Cham	pagoda	LT	19LT	August	Aedes aegypti	0
13.Paprak	rural	Paprak	Sopheas	Stung Trang	Kampong Cham	pagoda	LT	19LT	August	Culex sp	1
13.Paprak	rural	Paprak	Sopheas	Stung Trang	Kampong Cham	pagoda	LT	19LT	August	Anopheles sp	2
13.Paprak	rural	Paprak	Sopheas	Stung Trang	Kampong Cham	pagoda	LT	19LT	August	Culex quinquefasciatus	3
13.Paprak	rural	Paprak	Sopheas	Stung Trang	Kampong Cham	pagoda	BG	5BG	August	Anopheles sp	1
13.Paprak	rural	Paprak	Sopheas	Stung Trang	Kampong Cham	pagoda	BG	5BG	August	Anopheles indefinitus	3
13.Paprak	rural	Paprak	Sopheas	Stung Trang	Kampong Cham	pagoda	BG	5BG	August	Culex quinquefasciatus	15
13.Paprak	rural	Paprak	Sopheas	Stung Trang	Kampong Cham	pagoda	BG	5BG	August	Anopheles indefinitus	2
13.Paprak	rural	Paprak	Sopheas	Stung Trang	Kampong Cham	pagoda	BG	5BG	August	Aedes albopictus	3
13.Paprak	rural	Paprak	Sopheas	Stung Trang	Kampong Cham	pagoda	BG	5BG	August	Culex quinquefasciatus	25
13.Paprak	rural	Paprak	Sopheas	Stung Trang	Kampong Cham	pagoda	BG	5BG	August	Culex quinquefasciatus	4
13.Paprak	rural	Paprak	Sopheas	Stung Trang	Kampong Cham	pagoda	BG	5BG	August	Aedes aegypti	0
13.Paprak	rural	Paprak	Sopheas	Stung Trang	Kampong Cham	pagoda	LT	18LT	August	Anopheles peditaeniatus	2
13.Paprak	rural	Paprak	Sopheas	Stung Trang	Kampong Cham	pagoda	LT	18LT	August	Mansonia uniformis	20
13.Paprak	rural	Paprak	Sopheas	Stung Trang	Kampong Cham	pagoda	LT	18LT	August	Anopheles peditaeniatus	1
13.Paprak	rural	Paprak	Sopheas	Stung Trang	Kampong Cham	pagoda	LT	18LT	August	Culex tritaeniorhynchus	23
13.Paprak	rural	Paprak	Sopheas	Stung Trang	Kampong Cham	pagoda	LT	18LT	August	Anopheles barbirostris	1
13.Paprak	rural	Paprak	Sopheas	Stung Trang	Kampong Cham	pagoda	LT	18LT	August	Culex quinquefasciatus	4
13.Paprak	rural	Paprak	Sopheas	Stung Trang	Kampong Cham	pagoda	LT	18LT	August	Mimomyia elegans	2
13.Paprak	rural	Paprak	Sopheas	Stung Trang	Kampong Cham	pagoda	LT	18LT	August	Anopheles philippinensis	1
13.Paprak	rural	Paprak	Sopheas	Stung Trang	Kampong Cham	pagoda	LT	18LT	August	Aedes aegypti	1
13.Paprak	rural	Paprak	Sopheas	Stung Trang	Kampong Cham	pagoda	LT	18LT	August	Culex gelidus	2
13.Paprak	rural	Paprak	Sopheas	Stung Trang	Kampong Cham	pagoda	LT	18LT	August	Culex quinquefasciatus	19
13.Paprak	rural	Paprak	Sopheas	Stung Trang	Kampong Cham	pagoda	LT	18LT	August	Culex bitaeniorhynchus	25
13.Paprak	rural	Paprak	Sopheas	Stung Trang	Kampong Cham	pagoda	LT	18LT	August	Culex bitaeniorhynchus	10
13.Paprak	rural	Paprak	Sopheas	Stung Trang	Kampong Cham	pagoda	LT	18LT	August	Armigeres subalbatus	7
13.Paprak	rural	Paprak	Sopheas	Stung Trang	Kampong Cham	pagoda	LT	18LT	August	Culex vishnui.g	30
13.Paprak	rural	Paprak	Sopheas	Stung Trang	Kampong Cham	pagoda	LT	18LT	August	Armigeres subalbatus	1
13.Paprak	rural	Paprak	Sopheas	Stung Trang	Kampong Cham	pagoda	LT	18LT	August	Anopheles nitidus	11
13.Paprak	rural	Paprak	Sopheas	Stung Trang	Kampong Cham	pagoda	LT	18LT	August	Culex fuscocephala	26
13.Paprak	rural	Paprak	Sopheas	Stung Trang	Kampong Cham	pagoda	LT	18LT	August	Mansonia uniformis	7
13.Paprak	rural	Paprak	Sopheas	Stung Trang	Kampong Cham	pagoda	LT	18LT	August	Culex nigropunctatus	4
13.Paprak	rural	Paprak	Sopheas	Stung Trang	Kampong Cham	pagoda	LT	18LT	August	Uranotaenia sp	1
13.Paprak	rural	Paprak	Sopheas	Stung Trang	Kampong Cham	pagoda	LT	18LT	August	Culex vishnui.g	30
13.Paprak	rural	Paprak	Sopheas	Stung Trang	Kampong Cham	pagoda	LT	18LT	August	Culex quinquefasciatus	25
13.Paprak	rural	Paprak	Sopheas	Stung Trang	Kampong Cham	pagoda	LT	18LT	August	Culex vishnui.g	30
13.Paprak	rural	Paprak	Sopheas	Stung Trang	Kampong Cham	pagoda	LT	18LT	August	Culex nigropunctatus	2
13.Paprak	rural	Paprak	Sopheas	Stung Trang	Kampong Cham	pagoda	LT	18LT	August	Anopheles peditaeniatus	30
13.Paprak	rural	Paprak	Sopheas	Stung Trang	Kampong Cham	pagoda	LT	18LT	August	Culex vishnui.g	30
13.Paprak	rural	Paprak	Sopheas	Stung Trang	Kampong Cham	pagoda	LT	18LT	August	Culex vishnui.g	30
13.Paprak	rural	Paprak	Sopheas	Stung Trang	Kampong Cham	pagoda	LT	18LT	August	Mansonia uniformis	30
13.Paprak	rural	Paprak	Sopheas	Stung Trang	Kampong Cham	pagoda	LT	18LT	August	Culex vishnui.g	30
13.Paprak	rural	Paprak	Sopheas	Stung Trang	Kampong Cham	pagoda	LT	18LT	August	Culex vishnui.g	30
13.Paprak	rural	Paprak	Sopheas	Stung Trang	Kampong Cham	pagoda	LT	18LT	August	Culex vishnui.g	30
13.Paprak	rural	Paprak	Sopheas	Stung Trang	Kampong Cham	pagoda	LT	18LT	August	Culex vishnui.g	30
13.Paprak	rural	Paprak	Sopheas	Stung Trang	Kampong Cham	pagoda	LT	18LT	August	Culex vishnui.g	30
13.Paprak	rural	Paprak	Sopheas	Stung Trang	Kampong Cham	pagoda	LT	18LT	August	Culex vishnui.g	11
13.Paprak	rural	Paprak	Sopheas	Stung Trang	Kampong Cham	pagoda	LT	18LT	August	Culex vishnui.g	30
13.Paprak	rural	Paprak	Sopheas	Stung Trang	Kampong Cham	pagoda	LT	18LT	August	Anopheles peditaeniatus	30
13.Paprak	rural	Paprak	Sopheas	Stung Trang	Kampong Cham	pagoda	LT	18LT	August	Anopheles peditaeniatus	1
13.Paprak	rural	Paprak	Sopheas	Stung Trang	Kampong Cham	pagoda	LT	18LT	August	Culex vishnui.g	30
13.Paprak	rural	Paprak	Sopheas	Stung Trang	Kampong Cham	pagoda	LT	18LT	August	Aedes albopictus	1
13.Paprak	rural	Paprak	Sopheas	Stung Trang	Kampong Cham	pagoda	LT	18LT	August	Mansonia annulifera	1
13.Paprak	rural	Paprak	Sopheas	Stung Trang	Kampong Cham	pagoda	LT	18LT	August	Culex vishnui.g	30
13.Paprak	rural	Paprak	Sopheas	Stung Trang	Kampong Cham	pagoda	LT	18LT	August	Anopheles peditaeniatus	1
13.Paprak	rural	Paprak	Sopheas	Stung Trang	Kampong Cham	pagoda	LT	18LT	August	Culex tritaeniorhynchus	1
13.Paprak	rural	Paprak	Sopheas	Stung Trang	Kampong Cham	pagoda	LT	18LT	August	Aedes albopictus	6
13.Paprak	rural	Paprak	Sopheas	Stung Trang	Kampong Cham	pagoda	LT	18LT	August	Culex fuscocephala	1
13.Paprak	rural	Paprak	Sopheas	Stung Trang	Kampong Cham	pagoda	LT	18LT	August	Anopheles sinensis	2
13.Paprak	rural	Paprak	Sopheas	Stung Trang	Kampong Cham	pagoda	LT	18LT	August	Culex gelidus	2
13.Paprak	rural	Paprak	Sopheas	Stung Trang	Kampong Cham	pagoda	LT	18LT	August	Aedes aegypti	0
13.Paprak	rural	Paprak	Sopheas	Stung Trang	Kampong Cham	pagoda	LT	18LT	August	Anopheles indefinitus	7
13.Paprak	rural	Paprak	Sopheas	Stung Trang	Kampong Cham	pagoda	LT	18LT	August	Anopheles sp	1
13.Paprak	rural	Paprak	Sopheas	Stung Trang	Kampong Cham	pagoda	LT	18LT	August	Aedes sp	4
13.Paprak	rural	Paprak	Sopheas	Stung Trang	Kampong Cham	pagoda	LT	18LT	August	Aedes sp	3
13.Paprak	rural	Paprak	Sopheas	Stung Trang	Kampong Cham	pagoda	LT	18LT	August	Culex sp	10
13.Paprak	rural	Paprak	Sopheas	Stung Trang	Kampong Cham	pagoda	LT	18LT	August	Culex sp	7
13.Paprak	rural	Paprak	Sopheas	Stung Trang	Kampong Cham	pagoda	LT	18LT	August	Culex gelidus	1
13.Paprak	rural	Paprak	Sopheas	Stung Trang	Kampong Cham	pagoda	LT	18LT	August	Uranotaenia rampae	2
13.Paprak	rural	Paprak	Sopheas	Stung Trang	Kampong Cham	pagoda	LT	18LT	August	Culex sp	1
13.Paprak	rural	Paprak	Sopheas	Stung Trang	Kampong Cham	pagoda	LT	18LT	August	Anopheles sp	2
13.Paprak	rural	Paprak	Sopheas	Stung Trang	Kampong Cham	pagoda	BG	1BG	August	Culex quinquefasciatus	1
13.Paprak	rural	Paprak	Sopheas	Stung Trang	Kampong Cham	pagoda	BG	1BG	August	Anopheles indefinitus	1
13.Paprak	rural	Paprak	Sopheas	Stung Trang	Kampong Cham	pagoda	BG	1BG	August	Aedes albopictus	1
13.Paprak	rural	Paprak	Sopheas	Stung Trang	Kampong Cham	pagoda	BG	1BG	August	Culex quinquefasciatus	3
13.Paprak	rural	Paprak	Sopheas	Stung Trang	Kampong Cham	pagoda	BG	1BG	August	Culex quinquefasciatus	10
13.Paprak	rural	Paprak	Sopheas	Stung Trang	Kampong Cham	pagoda	BG	1BG	August	Aedes aegypti	0
14.Trapaing Russey	rural	Trapaing Russey	Cheyyu	Chamkar Leu	Kampong Cham	no pagoda	LT	10LT	August	Culex vishnui.g	25
14.Trapaing Russey	rural	Trapaing Russey	Cheyyu	Chamkar Leu	Kampong Cham	no pagoda	LT	10LT	August	Culex tritaeniorhynchus	8
14.Trapaing Russey	rural	Trapaing Russey	Cheyyu	Chamkar Leu	Kampong Cham	no pagoda	LT	10LT	August	Culex vishnui.g	31
14.Trapaing Russey	rural	Trapaing Russey	Cheyyu	Chamkar Leu	Kampong Cham	no pagoda	LT	10LT	August	Culex vishnui.g	5
14.Trapaing Russey	rural	Trapaing Russey	Cheyyu	Chamkar Leu	Kampong Cham	no pagoda	LT	10LT	August	Culex vishnui.g	30
14.Trapaing Russey	rural	Trapaing Russey	Cheyyu	Chamkar Leu	Kampong Cham	no pagoda	LT	10LT	August	Culex whitmorei	1
14.Trapaing Russey	rural	Trapaing Russey	Cheyyu	Chamkar Leu	Kampong Cham	no pagoda	LT	10LT	August	Anopheles peditaeniatus	5
14.Trapaing Russey	rural	Trapaing Russey	Cheyyu	Chamkar Leu	Kampong Cham	no pagoda	LT	10LT	August	Culex bitaeniorhynchus	1
14.Trapaing Russey	rural	Trapaing Russey	Cheyyu	Chamkar Leu	Kampong Cham	no pagoda	LT	10LT	August	Anopheles peditaeniatus	1
14.Trapaing Russey	rural	Trapaing Russey	Cheyyu	Chamkar Leu	Kampong Cham	no pagoda	LT	10LT	August	Culex whitmorei	5
14.Trapaing Russey	rural	Trapaing Russey	Cheyyu	Chamkar Leu	Kampong Cham	no pagoda	LT	10LT	August	Culex fuscocephala	1
14.Trapaing Russey	rural	Trapaing Russey	Cheyyu	Chamkar Leu	Kampong Cham	no pagoda	LT	10LT	August	Culex tritaeniorhynchus	1
14.Trapaing Russey	rural	Trapaing Russey	Cheyyu	Chamkar Leu	Kampong Cham	no pagoda	LT	10LT	August	Culex quinquefasciatus	4
14.Trapaing Russey	rural	Trapaing Russey	Cheyyu	Chamkar Leu	Kampong Cham	no pagoda	LT	10LT	August	Culex bitaeniorhynchus	3
14.Trapaing Russey	rural	Trapaing Russey	Cheyyu	Chamkar Leu	Kampong Cham	no pagoda	LT	10LT	August	Mansonia uniformis	8
14.Trapaing Russey	rural	Trapaing Russey	Cheyyu	Chamkar Leu	Kampong Cham	no pagoda	LT	10LT	August	Aedes lineatopennis	1
14.Trapaing Russey	rural	Trapaing Russey	Cheyyu	Chamkar Leu	Kampong Cham	no pagoda	LT	10LT	August	Aedes albopictus	3
14.Trapaing Russey	rural	Trapaing Russey	Cheyyu	Chamkar Leu	Kampong Cham	no pagoda	LT	10LT	August	Anopheles sinensis	1
14.Trapaing Russey	rural	Trapaing Russey	Cheyyu	Chamkar Leu	Kampong Cham	no pagoda	LT	10LT	August	Anopheles sp	1
14.Trapaing Russey	rural	Trapaing Russey	Cheyyu	Chamkar Leu	Kampong Cham	no pagoda	LT	10LT	August	Culex fuscocephala	10
14.Trapaing Russey	rural	Trapaing Russey	Cheyyu	Chamkar Leu	Kampong Cham	no pagoda	LT	10LT	August	Armigeres subalbatus	1
14.Trapaing Russey	rural	Trapaing Russey	Cheyyu	Chamkar Leu	Kampong Cham	no pagoda	LT	10LT	August	Culex brevipalpis	1
14.Trapaing Russey	rural	Trapaing Russey	Cheyyu	Chamkar Leu	Kampong Cham	no pagoda	LT	10LT	August	Mimomyia luzonensis	1
14.Trapaing Russey	rural	Trapaing Russey	Cheyyu	Chamkar Leu	Kampong Cham	no pagoda	LT	10LT	August	Coquillettidia crassipes	1
14.Trapaing Russey	rural	Trapaing Russey	Cheyyu	Chamkar Leu	Kampong Cham	no pagoda	LT	10LT	August	Anopheles indefinitus	1
14.Trapaing Russey	rural	Trapaing Russey	Cheyyu	Chamkar Leu	Kampong Cham	no pagoda	LT	10LT	August	Lutzia vorax	1
14.Trapaing Russey	rural	Trapaing Russey	Cheyyu	Chamkar Leu	Kampong Cham	no pagoda	LT	10LT	August	Culex gelidus	1
14.Trapaing Russey	rural	Trapaing Russey	Cheyyu	Chamkar Leu	Kampong Cham	no pagoda	LT	10LT	August	Aedes sp	1
14.Trapaing Russey	rural	Trapaing Russey	Cheyyu	Chamkar Leu	Kampong Cham	no pagoda	LT	10LT	August	Anopheles sinensis	1
14.Trapaing Russey	rural	Trapaing Russey	Cheyyu	Chamkar Leu	Kampong Cham	no pagoda	LT	10LT	August	Culex nigropunctatus	2
14.Trapaing Russey	rural	Trapaing Russey	Cheyyu	Chamkar Leu	Kampong Cham	no pagoda	LT	10LT	August	Aedes albopictus	3
14.Trapaing Russey	rural	Trapaing Russey	Cheyyu	Chamkar Leu	Kampong Cham	no pagoda	LT	10LT	August	Culex brevipalpis	1
14.Trapaing Russey	rural	Trapaing Russey	Cheyyu	Chamkar Leu	Kampong Cham	no pagoda	LT	10LT	August	Culex gelidus	4
14.Trapaing Russey	rural	Trapaing Russey	Cheyyu	Chamkar Leu	Kampong Cham	no pagoda	LT	10LT	August	Culex gelidus	1
14.Trapaing Russey	rural	Trapaing Russey	Cheyyu	Chamkar Leu	Kampong Cham	no pagoda	LT	10LT	August	Aedes aegypti	0
14.Trapaing Russey	rural	Trapaing Russey	Cheyyu	Chamkar Leu	Kampong Cham	no pagoda	BG	2BG	August	Aedes albopictus	1
14.Trapaing Russey	rural	Trapaing Russey	Cheyyu	Chamkar Leu	Kampong Cham	no pagoda	BG	2BG	August	Aedes aegypti	2
14.Trapaing Russey	rural	Trapaing Russey	Cheyyu	Chamkar Leu	Kampong Cham	no pagoda	BG	2BG	August	Anopheles indefinitus	2
14.Trapaing Russey	rural	Trapaing Russey	Cheyyu	Chamkar Leu	Kampong Cham	no pagoda	LT	9LT	August	Anopheles philippinensis	2
14.Trapaing Russey	rural	Trapaing Russey	Cheyyu	Chamkar Leu	Kampong Cham	no pagoda	LT	9LT	August	Anopheles indefinitus	19
14.Trapaing Russey	rural	Trapaing Russey	Cheyyu	Chamkar Leu	Kampong Cham	no pagoda	LT	9LT	August	Culex vishnui.g	14
14.Trapaing Russey	rural	Trapaing Russey	Cheyyu	Chamkar Leu	Kampong Cham	no pagoda	LT	9LT	August	Anopheles indefinitus	7
14.Trapaing Russey	rural	Trapaing Russey	Cheyyu	Chamkar Leu	Kampong Cham	no pagoda	LT	9LT	August	Anopheles indefinitus	10
14.Trapaing Russey	rural	Trapaing Russey	Cheyyu	Chamkar Leu	Kampong Cham	no pagoda	LT	9LT	August	Anopheles indefinitus	12
14.Trapaing Russey	rural	Trapaing Russey	Cheyyu	Chamkar Leu	Kampong Cham	no pagoda	LT	9LT	August	Culex quinquefasciatus	1
14.Trapaing Russey	rural	Trapaing Russey	Cheyyu	Chamkar Leu	Kampong Cham	no pagoda	LT	9LT	August	Culex vishnui.g	24
14.Trapaing Russey	rural	Trapaing Russey	Cheyyu	Chamkar Leu	Kampong Cham	no pagoda	LT	9LT	August	Culex vishnui.g	2
14.Trapaing Russey	rural	Trapaing Russey	Cheyyu	Chamkar Leu	Kampong Cham	no pagoda	LT	9LT	August	Anopheles indefinitus	7
14.Trapaing Russey	rural	Trapaing Russey	Cheyyu	Chamkar Leu	Kampong Cham	no pagoda	LT	9LT	August	Anopheles indefinitus	4
14.Trapaing Russey	rural	Trapaing Russey	Cheyyu	Chamkar Leu	Kampong Cham	no pagoda	LT	9LT	August	Culex vishnui.g	30
14.Trapaing Russey	rural	Trapaing Russey	Cheyyu	Chamkar Leu	Kampong Cham	no pagoda	LT	9LT	August	Culex quinquefasciatus	1
14.Trapaing Russey	rural	Trapaing Russey	Cheyyu	Chamkar Leu	Kampong Cham	no pagoda	LT	9LT	August	Culex bitaeniorhynchus	1
14.Trapaing Russey	rural	Trapaing Russey	Cheyyu	Chamkar Leu	Kampong Cham	no pagoda	LT	9LT	August	Culex bitaeniorhynchus	1
14.Trapaing Russey	rural	Trapaing Russey	Cheyyu	Chamkar Leu	Kampong Cham	no pagoda	LT	9LT	August	Culex quinquefasciatus	4
14.Trapaing Russey	rural	Trapaing Russey	Cheyyu	Chamkar Leu	Kampong Cham	no pagoda	LT	9LT	August	Culex quinquefasciatus	1
14.Trapaing Russey	rural	Trapaing Russey	Cheyyu	Chamkar Leu	Kampong Cham	no pagoda	LT	9LT	August	Culex gelidus	7
14.Trapaing Russey	rural	Trapaing Russey	Cheyyu	Chamkar Leu	Kampong Cham	no pagoda	LT	9LT	August	Culex tritaeniorhynchus	5
14.Trapaing Russey	rural	Trapaing Russey	Cheyyu	Chamkar Leu	Kampong Cham	no pagoda	LT	9LT	August	Anopheles peditaeniatus	3
14.Trapaing Russey	rural	Trapaing Russey	Cheyyu	Chamkar Leu	Kampong Cham	no pagoda	LT	9LT	August	Mansonia uniformis	6
14.Trapaing Russey	rural	Trapaing Russey	Cheyyu	Chamkar Leu	Kampong Cham	no pagoda	LT	9LT	August	Aedes albopictus	3
14.Trapaing Russey	rural	Trapaing Russey	Cheyyu	Chamkar Leu	Kampong Cham	no pagoda	LT	9LT	August	Aedes albopictus	3
14.Trapaing Russey	rural	Trapaing Russey	Cheyyu	Chamkar Leu	Kampong Cham	no pagoda	LT	9LT	August	Mansonia uniformis	1
14.Trapaing Russey	rural	Trapaing Russey	Cheyyu	Chamkar Leu	Kampong Cham	no pagoda	LT	9LT	August	Coquillettidia crassipes	2
14.Trapaing Russey	rural	Trapaing Russey	Cheyyu	Chamkar Leu	Kampong Cham	no pagoda	LT	9LT	August	Coquillettidia crassipes	1
14.Trapaing Russey	rural	Trapaing Russey	Cheyyu	Chamkar Leu	Kampong Cham	no pagoda	LT	9LT	August	Anopheles separatus	1
14.Trapaing Russey	rural	Trapaing Russey	Cheyyu	Chamkar Leu	Kampong Cham	no pagoda	LT	9LT	August	Culex nigropunctatus	1
14.Trapaing Russey	rural	Trapaing Russey	Cheyyu	Chamkar Leu	Kampong Cham	no pagoda	LT	9LT	August	Coquillettidia crassipes	1
14.Trapaing Russey	rural	Trapaing Russey	Cheyyu	Chamkar Leu	Kampong Cham	no pagoda	LT	9LT	August	Culex whitmorei	2
14.Trapaing Russey	rural	Trapaing Russey	Cheyyu	Chamkar Leu	Kampong Cham	no pagoda	LT	9LT	August	Culex gelidus	2
14.Trapaing Russey	rural	Trapaing Russey	Cheyyu	Chamkar Leu	Kampong Cham	no pagoda	LT	9LT	August	Culex fuscocephala	4
14.Trapaing Russey	rural	Trapaing Russey	Cheyyu	Chamkar Leu	Kampong Cham	no pagoda	LT	9LT	August	Armigeres subalbatus	1
14.Trapaing Russey	rural	Trapaing Russey	Cheyyu	Chamkar Leu	Kampong Cham	no pagoda	LT	9LT	August	Coquillettidia crassipes	1
14.Trapaing Russey	rural	Trapaing Russey	Cheyyu	Chamkar Leu	Kampong Cham	no pagoda	LT	9LT	August	Aedes aegypti	0
14.Trapaing Russey	rural	Trapaing Russey	Cheyyu	Chamkar Leu	Kampong Cham	no pagoda	BG	8BG	August	Aedes aegypti	1
14.Trapaing Russey	rural	Trapaing Russey	Cheyyu	Chamkar Leu	Kampong Cham	no pagoda	BG	8BG	August	Anopheles indefinitus	4
14.Trapaing Russey	rural	Trapaing Russey	Cheyyu	Chamkar Leu	Kampong Cham	no pagoda	BG	8BG	August	Anopheles barbumbrosus	1
14.Trapaing Russey	rural	Trapaing Russey	Cheyyu	Chamkar Leu	Kampong Cham	no pagoda	LT	17LT	August	Anopheles indefinitus	3
14.Trapaing Russey	rural	Trapaing Russey	Cheyyu	Chamkar Leu	Kampong Cham	no pagoda	LT	17LT	August	Culex fuscocephala	1
14.Trapaing Russey	rural	Trapaing Russey	Cheyyu	Chamkar Leu	Kampong Cham	no pagoda	LT	17LT	August	Anopheles indefinitus	9
14.Trapaing Russey	rural	Trapaing Russey	Cheyyu	Chamkar Leu	Kampong Cham	no pagoda	LT	17LT	August	Anopheles indefinitus	4
14.Trapaing Russey	rural	Trapaing Russey	Cheyyu	Chamkar Leu	Kampong Cham	no pagoda	LT	17LT	August	Anopheles indefinitus	27
14.Trapaing Russey	rural	Trapaing Russey	Cheyyu	Chamkar Leu	Kampong Cham	no pagoda	LT	17LT	August	Anopheles indefinitus	3
14.Trapaing Russey	rural	Trapaing Russey	Cheyyu	Chamkar Leu	Kampong Cham	no pagoda	LT	17LT	August	Mansonia uniformis	1
14.Trapaing Russey	rural	Trapaing Russey	Cheyyu	Chamkar Leu	Kampong Cham	no pagoda	LT	17LT	August	Culex vishnui.g	9
14.Trapaing Russey	rural	Trapaing Russey	Cheyyu	Chamkar Leu	Kampong Cham	no pagoda	LT	17LT	August	Culex vishnui.g	2
14.Trapaing Russey	rural	Trapaing Russey	Cheyyu	Chamkar Leu	Kampong Cham	no pagoda	LT	17LT	August	Culex quinquefasciatus	1
14.Trapaing Russey	rural	Trapaing Russey	Cheyyu	Chamkar Leu	Kampong Cham	no pagoda	LT	17LT	August	Aedes aegypti	2
14.Trapaing Russey	rural	Trapaing Russey	Cheyyu	Chamkar Leu	Kampong Cham	no pagoda	LT	17LT	August	Lutzia fuscana	1
14.Trapaing Russey	rural	Trapaing Russey	Cheyyu	Chamkar Leu	Kampong Cham	no pagoda	LT	17LT	August	Culex vishnui.g	13
14.Trapaing Russey	rural	Trapaing Russey	Cheyyu	Chamkar Leu	Kampong Cham	no pagoda	LT	17LT	August	Culex tritaeniorhynchus	1
14.Trapaing Russey	rural	Trapaing Russey	Cheyyu	Chamkar Leu	Kampong Cham	no pagoda	LT	17LT	August	Culex fuscocephala	1
14.Trapaing Russey	rural	Trapaing Russey	Cheyyu	Chamkar Leu	Kampong Cham	no pagoda	LT	17LT	August	Anopheles peditaeniatus	1
14.Trapaing Russey	rural	Trapaing Russey	Cheyyu	Chamkar Leu	Kampong Cham	no pagoda	LT	17LT	August	Anopheles indefinitus	9
14.Trapaing Russey	rural	Trapaing Russey	Cheyyu	Chamkar Leu	Kampong Cham	no pagoda	LT	17LT	August	Coquillettidia crassipes	3
14.Trapaing Russey	rural	Trapaing Russey	Cheyyu	Chamkar Leu	Kampong Cham	no pagoda	LT	17LT	August	Mansonia uniformis	3
14.Trapaing Russey	rural	Trapaing Russey	Cheyyu	Chamkar Leu	Kampong Cham	no pagoda	LT	17LT	August	Culex quinquefasciatus	1
14.Trapaing Russey	rural	Trapaing Russey	Cheyyu	Chamkar Leu	Kampong Cham	no pagoda	LT	17LT	August	Anopheles peditaeniatus	1
14.Trapaing Russey	rural	Trapaing Russey	Cheyyu	Chamkar Leu	Kampong Cham	no pagoda	LT	17LT	August	Aedes albopictus	1
14.Trapaing Russey	rural	Trapaing Russey	Cheyyu	Chamkar Leu	Kampong Cham	no pagoda	BG	4BG	August	Aedes aegypti	1
14.Trapaing Russey	rural	Trapaing Russey	Cheyyu	Chamkar Leu	Kampong Cham	no pagoda	BG	4BG	August	Culex quinquefasciatus	1
14.Trapaing Russey	rural	Trapaing Russey	Cheyyu	Chamkar Leu	Kampong Cham	no pagoda	BG	4BG	August	Anopheles indefinitus	6
15.Lvea	peri	Phum Bei	Lvea Leu	Chamkar Leu	Kampong Cham	pagoda	LT	4LT	August	Culex vishnui.g	19
15.Lvea	peri	Phum Bei	Lvea Leu	Chamkar Leu	Kampong Cham	pagoda	LT	4LT	August	Culex vishnui.g	4
15.Lvea	peri	Phum Bei	Lvea Leu	Chamkar Leu	Kampong Cham	pagoda	LT	4LT	August	Aedes albopictus	3
15.Lvea	peri	Phum Bei	Lvea Leu	Chamkar Leu	Kampong Cham	pagoda	LT	4LT	August	Aedes albopictus	1
15.Lvea	peri	Phum Bei	Lvea Leu	Chamkar Leu	Kampong Cham	pagoda	LT	4LT	August	Culex gelidus	1
15.Lvea	peri	Phum Bei	Lvea Leu	Chamkar Leu	Kampong Cham	pagoda	LT	4LT	August	Culex vishnui.g	19
15.Lvea	peri	Phum Bei	Lvea Leu	Chamkar Leu	Kampong Cham	pagoda	LT	4LT	August	Aedes sp	1
15.Lvea	peri	Phum Bei	Lvea Leu	Chamkar Leu	Kampong Cham	pagoda	LT	4LT	August	Culex bitaeniorhynchus	4
15.Lvea	peri	Phum Bei	Lvea Leu	Chamkar Leu	Kampong Cham	pagoda	LT	4LT	August	Culex gelidus	5
15.Lvea	peri	Phum Bei	Lvea Leu	Chamkar Leu	Kampong Cham	pagoda	LT	4LT	August	Mansonia uniformis	3
15.Lvea	peri	Phum Bei	Lvea Leu	Chamkar Leu	Kampong Cham	pagoda	LT	4LT	August	Culex bitaeniorhynchus	4
15.Lvea	peri	Phum Bei	Lvea Leu	Chamkar Leu	Kampong Cham	pagoda	LT	4LT	August	Culex tritaeniorhynchus	5
15.Lvea	peri	Phum Bei	Lvea Leu	Chamkar Leu	Kampong Cham	pagoda	LT	4LT	August	Anopheles peditaeniatus	6
15.Lvea	peri	Phum Bei	Lvea Leu	Chamkar Leu	Kampong Cham	pagoda	LT	4LT	August	Anopheles indefinitus	5
15.Lvea	peri	Phum Bei	Lvea Leu	Chamkar Leu	Kampong Cham	pagoda	LT	4LT	August	Anopheles peditaeniatus	1
15.Lvea	peri	Phum Bei	Lvea Leu	Chamkar Leu	Kampong Cham	pagoda	LT	4LT	August	Anopheles indefinitus	12
15.Lvea	peri	Phum Bei	Lvea Leu	Chamkar Leu	Kampong Cham	pagoda	LT	4LT	August	Anopheles nitidus	1
15.Lvea	peri	Phum Bei	Lvea Leu	Chamkar Leu	Kampong Cham	pagoda	LT	4LT	August	Aedes aegypti	0
15.Lvea	peri	Phum Bei	Lvea Leu	Chamkar Leu	Kampong Cham	pagoda	BG	9BG	August	Culex vishnui.g	1
15.Lvea	peri	Phum Bei	Lvea Leu	Chamkar Leu	Kampong Cham	pagoda	BG	9BG	August	Anopheles indefinitus	1
15.Lvea	peri	Phum Bei	Lvea Leu	Chamkar Leu	Kampong Cham	pagoda	BG	9BG	August	Anopheles indefinitus	4
15.Lvea	peri	Phum Bei	Lvea Leu	Chamkar Leu	Kampong Cham	pagoda	BG	9BG	August	Aedes aegypti	0
15.Lvea	peri	Phum Bei	Lvea Leu	Chamkar Leu	Kampong Cham	pagoda	LT	5LT	August	Anopheles peditaeniatus	3
15.Lvea	peri	Phum Bei	Lvea Leu	Chamkar Leu	Kampong Cham	pagoda	LT	5LT	August	Culex vishnui.g	4
15.Lvea	peri	Phum Bei	Lvea Leu	Chamkar Leu	Kampong Cham	pagoda	LT	5LT	August	Culex tritaeniorhynchus	2
15.Lvea	peri	Phum Bei	Lvea Leu	Chamkar Leu	Kampong Cham	pagoda	LT	5LT	August	Culex bitaeniorhynchus	2
15.Lvea	peri	Phum Bei	Lvea Leu	Chamkar Leu	Kampong Cham	pagoda	LT	5LT	August	Culex gelidus	1
15.Lvea	peri	Phum Bei	Lvea Leu	Chamkar Leu	Kampong Cham	pagoda	LT	5LT	August	Anopheles indefinitus	12
15.Lvea	peri	Phum Bei	Lvea Leu	Chamkar Leu	Kampong Cham	pagoda	LT	5LT	August	Culex vishnui.g	16
15.Lvea	peri	Phum Bei	Lvea Leu	Chamkar Leu	Kampong Cham	pagoda	LT	5LT	August	Culex bitaeniorhynchus	4
15.Lvea	peri	Phum Bei	Lvea Leu	Chamkar Leu	Kampong Cham	pagoda	LT	5LT	August	Mansonia uniformis	3
15.Lvea	peri	Phum Bei	Lvea Leu	Chamkar Leu	Kampong Cham	pagoda	LT	5LT	August	Anopheles indefinitus	20
15.Lvea	peri	Phum Bei	Lvea Leu	Chamkar Leu	Kampong Cham	pagoda	LT	5LT	August	Anopheles indefinitus	30
15.Lvea	peri	Phum Bei	Lvea Leu	Chamkar Leu	Kampong Cham	pagoda	LT	5LT	August	Aedes aegypti	0
15.Lvea	peri	Phum Bei	Lvea Leu	Chamkar Leu	Kampong Cham	pagoda	BG	14BG	August	Anopheles indefinitus	5
15.Lvea	peri	Phum Bei	Lvea Leu	Chamkar Leu	Kampong Cham	pagoda	BG	14BG	August	Culex quinquefasciatus	2
15.Lvea	peri	Phum Bei	Lvea Leu	Chamkar Leu	Kampong Cham	pagoda	BG	14BG	August	Aedes albopictus	1
15.Lvea	peri	Phum Bei	Lvea Leu	Chamkar Leu	Kampong Cham	pagoda	BG	14BG	August	Aedes aegypti	2
[truncated: 2,885 more rows]
